# Supplementary material for: Carbapenem-resistant hypervirulent ST23 Klebsiella pneumoniae with a highly transmissible dual-carbapenemase plasmid in Chile
Source: Biol Res. 2024 Mar 12;57:7. doi: 10.1186/s40659-024-00485-2 (PMC10929235; doi:10.1186/s40659-024-00485-2)
Supplement: Supplementary file 2 — Supplementary Material 2: Table S2. Accession numbers and relevant information of the CG23 K. pneumoniae isolates included in the phylogenomic analysis [file 40659_2024_485_MOESM2_ESM.xlsx]

## Sheet: Supp_table_435_CG23
Table S2. Accession numbers and relevant information of the CG23 K. pneumoniae isolates included in the phylogenomic analysis.
Genome Accession	Dataset	Country	Year	LINcode	Phylogroup	Sublineage	Clonal group	Species	ST	Colibactin	Aerobactin	Salmochelin	K_type	O_type	ybt	ICEKp	KpVP	CR-plasmid_primary	CR-plasmid_secondary	CR-plasmid	Bla_Carb_acquired	CR-plasmid mobility	Plasmid Number	Plasmidial ARGs
GCA_029911615.1	A-Klass	Singapore	Unknown	0_0_429_0_44_1_0_11_0_0	Kp1	SL23	CG23	Klebsiella pneumoniae	ST23	clb 2	-	iro 1	K1	O1	ybt 1	ICEKp10 (truncated)	KpVP-1	-	-	-	-	-	2	0
GCA_029911625.1	A-Klass	Singapore	Unknown	0_0_429_0_1_0_0_5_0_0	Kp1	SL23	CG23	Klebsiella pneumoniae	ST23	clb 2	iuc 1	iro 1	K1	O1	ybt 1	ICEKp10	KpVP-1	-	-	-	-	-	2	0
GCA_029911705.1	A-Klass	Singapore	Unknown	0_0_429_0_101_0_0_1_0_0	Kp1	SL23	CG23	Klebsiella pneumoniae	ST23	clb 2	iuc 1	iro 1	K1	O1	ybt 1	ICEKp10	KpVP-1	-	-	-	-	-	1	0
GCA_029911735.1	A-Klass	Singapore	Unknown	0_0_429_0_44_1_0_0_15_0	Kp1	SL23	CG23	Klebsiella pneumoniae	ST23	clb 2 (incomplete)	iuc 1	iro 1	K1	O1	ybt 1	ICEKp10	KpVP-1	-	-	-	-	-	2	0
GCA_029911785.1	A-Klass	Singapore	Unknown	0_0_429_0_59_0_4_0_0_0	Kp1	SL23	CG23	Klebsiella pneumoniae	ST23	clb 2	iuc 1	iro 1	K1	O1	ybt 1	ICEKp10	KpVP-1	-	-	-	-	-	1	0
GCA_029911805.1	A-Klass	Singapore	Unknown	0_0_429_0_29_0_0_3_0_0	Kp1	SL23	CG23	Klebsiella pneumoniae	ST23	clb 2	iuc 1	iro 1	K1	O1	ybt 1	ICEKp10	KpVP-1	-	-	-	-	-	1	0
GCA_029911815.1	A-Klass	Singapore	Unknown	0_0_429_0_44_1_13_0_0_0	Kp1	SL23	CG23	Klebsiella pneumoniae	ST23	clb 2	iuc 1	iro 1	K1	O1	ybt 1	ICEKp10	KpVP-1	-	-	-	-	-	3	0
GCA_029911845.1	A-Klass	Singapore	Unknown	0_0_429_0_6_0_0_3_0_0	Kp1	SL23	CG23	Klebsiella pneumoniae	ST23	clb 2	-	iro 1	K1	O1	ybt 1	ICEKp10	KpVP-1	-	-	-	-	-	1	0
GCA_029911885.1	A-Klass	Singapore	Unknown	0_0_429_0_44_4_1_10_0_0	Kp1	SL23	CG23	Klebsiella pneumoniae	ST23	clb 2	iuc 1	iro 1	K1	O1	ybt 1	ICEKp10	KpVP-1	-	-	-	-	-	2	0
GCA_029911915.1	A-Klass	Singapore	Unknown	0_0_429_0_4_16_0_0_3_0	Kp1	SL23	CG23	Klebsiella pneumoniae	ST23	clb 3	iuc 1	iro 1	K1	O1	ybt 1	ICEKp10 (truncated)	KpVP-1	-	-	-	-	-	2	0
GCA_029912345.1	A-Klass	Singapore	Unknown	0_0_429_0_44_31_0_0_0_0	Kp1	SL23	CG23	Klebsiella pneumoniae	ST23	-	iuc 1	iro 1	K1	O1	ybt 9	ICEKp3	KpVP-1	-	-	-	-	-	2	0
GCA_029912355.1	A-Klass	Singapore	Unknown	0_0_429_0_8_2_0_0_1_0	Kp1	SL23	CG23	Klebsiella pneumoniae	ST23	clb 3 (incomplete)	iuc 1	iro 1	K1	O1	ybt 1	ICEKp10	KpVP-1	-	-	-	-	-	2	0
GCA_029912415.1	A-Klass	Singapore	Unknown	0_0_429_0_29_0_0_0_0_2	Kp1	SL23	CG23	Klebsiella pneumoniae	ST23	clb 2	iuc 1	iro 1	K1	O1	ybt 1	ICEKp10	KpVP-1	-	-	-	-	-	1	0
GCA_029912455.1	A-Klass	Singapore	Unknown	0_0_429_0_58_0_0_1_0_0	Kp1	SL23	CG23	Klebsiella pneumoniae	ST23	clb 2	iuc 1	iro 1	K1	O1	ybt 1	ICEKp10	KpVP-1	-	-	-	-	-	3	0
GCA_029912485.1	A-Klass	Singapore	Unknown	0_0_429_0_44_4_12_0_0_0	Kp1	SL23	CG23	Klebsiella pneumoniae	ST23	clb 2	iuc 1	iro 1	K1	O1	ybt 1	ICEKp10 (truncated)	KpVP-1	-	-	-	-	-	1	0
GCA_029912505.1	A-Klass	Singapore	Unknown	0_0_429_0_44_8_3_0_0_0	Kp1	SL23	CG23	Klebsiella pneumoniae	ST23	clb 2	iuc 1	iro 1	K1	O1	ybt 1	ICEKp10	KpVP-1	-	-	-	-	-	2	0
GCA_029912515.1	A-Klass	Singapore	Unknown	0_0_429_0_44_4_1_8_0_0	Kp1	SL23	CG23	Klebsiella pneumoniae	ST23	clb 2	iuc 1	iro 1	K1	O1	ybt 1	ICEKp10 (truncated)	KpVP-1	-	-	-	-	-	2	0
GCA_029912525.1	A-Klass	Singapore	Unknown	0_0_429_0_44_4_11_0_0_0	Kp1	SL23	CG23	Klebsiella pneumoniae	ST23	clb 2	iuc 1	iro 1	K1	O2afg	ybt 1	ICEKp10	KpVP-1	-	-	-	-	-	2	0
GCA_029912565.1	A-Klass	Singapore	Unknown	0_0_429_0_44_1_0_9_0_0	Kp1	SL23	CG23	Klebsiella pneumoniae	ST23	clb 2	iuc 1	iro 1	K1	O1	ybt 1	ICEKp10	KpVP-1	-	-	-	-	-	3	0
GCA_029912605.1	A-Klass	Singapore	Unknown	0_0_429_0_4_16_0_0_2_0	Kp1	SL23	CG23	Klebsiella pneumoniae	ST23	clb 3	iuc 1	iro 1	K1	O1	ybt 1	ICEKp10 (truncated)	KpVP-1	-	-	-	-	-	2	0
GCA_029912625.1	A-Klass	Singapore	Unknown	0_0_429_0_44_4_1_0_2_0	Kp1	SL23	CG23	Klebsiella pneumoniae	ST23	clb 2	iuc 1	iro 1	K1	O1	ybt 1	ICEKp10	KpVP-1	-	-	-	-	-	2	0
GCA_029912635.1	A-Klass	Singapore	Unknown	0_0_429_0_29_0_0_2_0_0	Kp1	SL23	CG23	Klebsiella pneumoniae	ST23	clb 2	iuc 1	iro 1	K1	O1	ybt 1	ICEKp10	KpVP-1	-	-	-	-	-	1	0
GCA_029912645.1	A-Klass	Singapore	Unknown	0_0_429_0_44_4_1_6_0_0	Kp1	SL23	CG23	Klebsiella pneumoniae	ST23	clb 2	iuc 1	iro 1	K1	O1	ybt 1	ICEKp10	KpVP-1	-	-	-	-	-	1	0
GCA_029912685.1	A-Klass	Singapore	Unknown	0_0_429_0_44_4_9_0_0_0	Kp1	SL23	CG23	Klebsiella pneumoniae	ST23	clb 2 (incomplete)	iuc 1	iro 1	K1	O1	ybt 1	ICEKp10	KpVP-1	-	-	-	-	-	3	0
GCA_029912705.1	A-Klass	Singapore	Unknown	0_0_429_0_44_8_5_0_0_0	Kp1	SL23	CG23	Klebsiella pneumoniae	ST23	clb 2	iuc 1	iro 1	K1	O1	ybt 1	ICEKp10	KpVP-1	-	-	-	-	-	2	0
GCA_029912745.1	A-Klass	Singapore	Unknown	0_0_429_0_44_8_4_0_0_0	Kp1	SL23	CG23	Klebsiella pneumoniae	ST23	clb 2	iuc 1	iro 1	K1	O1	ybt 1	ICEKp10	KpVP-1	-	-	-	-	-	2	0
GCA_029912755.1	A-Klass	Singapore	Unknown	0_0_429_0_44_1_0_6_0_0	Kp1	SL23	CG23	Klebsiella pneumoniae	ST23	clb 2	iuc 1	iro 1	K1	O1	ybt 1	ICEKp10	KpVP-1	-	-	-	-	-	1	0
GCA_029912785.1	A-Klass	Singapore	Unknown	0_0_429_0_37_0_2_0_0_0	Kp1	SL23	CG23	Klebsiella pneumoniae	ST23	-	iuc 1	iro 1	K1	O1	-	-	KpVP-1	-	-	-	-	-	5	0
GCA_029912805.1	A-Klass	Singapore	Unknown	0_0_429_0_44_1_12_0_0_0	Kp1	SL23	CG23	Klebsiella pneumoniae	ST23	clb 2	iuc 1	iro 1	K1	O1	ybt 1	ICEKp10 (truncated)	KpVP-1	-	-	-	-	-	3	0
GCA_029912825.1	A-Klass	Singapore	Unknown	0_0_429_0_29_0_0_1_0_0	Kp1	SL23	CG23	Klebsiella pneumoniae	ST23	clb 2	iuc 1	iro 1	K1	O1	ybt 1	ICEKp10	KpVP-1	-	-	-	-	-	1	0
GCA_029912845.1	A-Klass	Singapore	Unknown	0_0_429_0_6_0_0_1_0_1	Kp1	SL23	CG23	Klebsiella pneumoniae	ST23	clb 2	-	iro 1	K1	O1	ybt 1	ICEKp10 (truncated)	KpVP-1	-	-	-	-	-	2	0
GCA_029912855.1	A-Klass	Singapore	Unknown	0_0_429_0_44_1_5_0_0_0	Kp1	SL23	CG23	Klebsiella pneumoniae	ST23	clb 2	iuc 1	iro 1	K1	O1	ybt 1	ICEKp10	KpVP-1	-	-	-	-	-	1	0
GCA_029912885.1	A-Klass	Singapore	Unknown	0_0_429_0_44_29_0_0_0_0	Kp1	SL23	CG23	Klebsiella pneumoniae	ST23	clb 2	iuc 1	iro 1	K1	O1	ybt 1	ICEKp10	KpVP-1	-	-	-	-	-	1	0
GCA_029913005.1	A-Klass	Singapore	Unknown	0_0_429_0_107_0_0_1_0_0	Kp1	SL23	CG23	Klebsiella pneumoniae	ST23	clb 2	iuc 1	iro 1	K1	O1	ybt 1	ICEKp10	KpVP-1	-	-	-	-	-	2	0
GCA_029913075.1	A-Klass	Singapore	Unknown	0_0_429_0_44_2_0_9_0_0	Kp1	SL23	CG23	Klebsiella pneumoniae	ST23	clb 2	iuc 1	iro 1	K1	O1	ybt 1	ICEKp10	KpVP-1	-	-	-	-	-	1	0
GCA_029913105.1	A-Klass	Singapore	Unknown	0_0_429_0_1_0_0_3_0_0	Kp1	SL23	CG23	Klebsiella pneumoniae	ST23	clb 2	iuc 1	iro 1	K1	O1	ybt 1	ICEKp10	KpVP-1	-	-	-	-	-	2	0
GCA_029913145.1	A-Klass	Singapore	Unknown	0_0_429_0_37_0_1_3_0_0	Kp1	SL23	CG23	Klebsiella pneumoniae	ST23	-	iuc 1	iro 1	K1	O1	-	-	KpVP-1	-	-	-	-	-	2	0
GCA_029913165.1	A-Klass	Singapore	Unknown	0_0_429_0_44_14_1_0_0_0	Kp1	SL23	CG23	Klebsiella pneumoniae	ST23	clb 2	iuc 1	iro 1	K1	O1	ybt 1	ICEKp10	KpVP-1	-	-	-	-	-	2	0
GCA_029913185.1	A-Klass	Singapore	Unknown	0_0_429_0_29_0_0_0_2_0	Kp1	SL23	CG23	Klebsiella pneumoniae	ST23	clb 2	iuc 1	iro 1	K1	O1	ybt 1	ICEKp10	KpVP-1	-	-	-	-	-	1	0
GCA_029913205.1	A-Klass	Singapore	Unknown	0_0_429_0_44_1_0_0_13_0	Kp1	SL23	CG23	Klebsiella pneumoniae	ST23	clb 2	iuc 1	iro 1	K1	O1	ybt 1	ICEKp10	KpVP-1	-	-	-	-	-	2	0
GCA_029913215.1	A-Klass	Singapore	Unknown	0_0_429_0_44_4_1_3_0_0	Kp1	SL23	CG23	Klebsiella pneumoniae	ST23	clb 2	iuc 1	iro 1	K1	O1	ybt 1	ICEKp10	KpVP-1	-	-	-	-	-	2	0
GCA_029913245.1	A-Klass	Singapore	Unknown	0_0_429_0_68_0_0_1_0_0	Kp1	SL23	CG23	Klebsiella pneumoniae	ST23	clb 2	iuc 1	iro 1	K1	O1	ybt 1	ICEKp10	KpVP-1	-	-	-	-	-	2	0
GCA_029913315.1	A-Klass	Singapore	Unknown	0_0_429_0_44_4_10_0_0_0	Kp1	SL23	CG23	Klebsiella pneumoniae	ST23	clb 2	iuc 1	iro 1	K1	O1	ybt 1	ICEKp10 (truncated)	KpVP-1	-	-	-	-	-	1	0
GCA_029913345.1	A-Klass	Singapore	Unknown	0_0_429_0_44_4_1_0_3_0	Kp1	SL23	CG23	Klebsiella pneumoniae	ST23	clb 2	iuc 1	iro 1	K1	O1	ybt 1	ICEKp10	KpVP-1	-	-	-	-	-	1	0
GCA_029913355.1	A-Klass	Singapore	Unknown	0_0_429_0_44_30_0_0_0_0	Kp1	SL23	CG23	Klebsiella pneumoniae	ST23	clb 2	iuc 1	iro 1	K1	O1	ybt 1	ICEKp10	KpVP-1	-	-	-	-	-	1	0
GCA_029913385.1	A-Klass	Singapore	Unknown	0_0_429_0_29_0_0_0_0_1	Kp1	SL23	CG23	Klebsiella pneumoniae	ST23	clb 2	iuc 1	iro 1	K1	O1	ybt 1	ICEKp10 (truncated)	KpVP-1	-	-	-	-	-	1	0
GCA_029913425.1	A-Klass	Singapore	Unknown	0_0_429_0_44_4_1_7_0_0	Kp1	SL23	CG23	Klebsiella pneumoniae	ST23	clb 2	iuc 1	iro 1	K1	O1	ybt 1	ICEKp10 (truncated)	KpVP-1	-	-	-	-	-	2	0
GCA_029913485.1	A-Klass	Singapore	Unknown	0_0_429_0_73_0_0_0_1_0	Kp1	SL23	CG23	Klebsiella pneumoniae	ST23	clb 2	iuc 1	iro 1	K1	O1	-	-	KpVP-1	-	-	-	-	-	2	0
GCA_029913505.1	A-Klass	Singapore	Unknown	0_0_429_0_4_6_4_0_0_0	Kp1	SL23	CG23	Klebsiella pneumoniae	ST23	clb 2	iuc 1	iro 1	K1	O1	ybt 1	ICEKp10	KpVP-1	-	-	-	-	-	1	0
GCA_029913565.1	A-Klass	Singapore	Unknown	0_0_429_0_44_8_2_0_0_0	Kp1	SL23	CG23	Klebsiella pneumoniae	ST23	clb 2	iuc 1	iro 1	K1	O1	ybt 1	ICEKp10	KpVP-1	-	-	-	-	-	3	0
GCA_029913625.1	A-Klass	Singapore	Unknown	0_0_429_0_44_4_1_1_0_0	Kp1	SL23	CG23	Klebsiella pneumoniae	ST23	clb 2	iuc 1	iro 1	K1	O1	ybt 1	ICEKp10	KpVP-1	-	-	-	-	-	1	0
GCA_029913665.1	A-Klass	Singapore	Unknown	0_0_429_0_33_0_1_0_2_0	Kp1	SL23	CG23	Klebsiella pneumoniae	ST23	-	iuc 1	iro 1	K1	O1	ybt 8	ICEKp3	KpVP-1	-	-	-	-	-	1	0
GCA_029913705.1	A-Klass	Singapore	Unknown	0_0_429_0_37_2_1_0_0_0	Kp1	SL23	CG23	Klebsiella pneumoniae	ST23	-	iuc 1	iro 1	K1	O1	-	-	KpVP-1	-	-	-	-	-	2	0
GCA_029913725.1	A-Klass	Singapore	Unknown	0_0_429_0_69_0_1_0_0_0	Kp1	SL23	CG23	Klebsiella pneumoniae	ST23	clb 2	iuc 1	iro 1	K1	O1	ybt 1	ICEKp10	KpVP-1	-	-	-	-	-	2	0
GCA_029913745.1	A-Klass	Singapore	Unknown	0_0_429_0_44_28_0_0_0_0	Kp1	SL23	CG23	Klebsiella pneumoniae	ST23	clb 2	iuc 1	iro 1	K1	O1	ybt 1	ICEKp10	KpVP-1	-	-	-	-	-	1	0
GCA_029913845.1	A-Klass	Singapore	Unknown	0_0_429_0_44_8_1_0_0_0	Kp1	SL23	CG23	Klebsiella pneumoniae	ST23	clb 2	iuc 1	iro 1	K1	O1	ybt 1	ICEKp10	KpVP-1	-	-	-	-	-	3	0
GCA_029913875.1	A-Klass	Singapore	Unknown	0_0_429_0_44_4_1_9_0_0	Kp1	SL23	CG23	Klebsiella pneumoniae	ST23	clb 2	iuc 1	iro 1	K1	O1	ybt 1	ICEKp10	KpVP-1	-	-	-	-	-	2	0
GCA_029913905.1	A-Klass	Singapore	Unknown	0_0_429_0_1_0_0_4_0_0	Kp1	SL23	CG23	Klebsiella pneumoniae	ST23	clb 2	iuc 1	iro 1	K1	O1	ybt 1	ICEKp10	KpVP-1	-	-	-	-	-	2	0
GCA_029913925.1	A-Klass	Singapore	Unknown	0_0_429_0_44_8_6_0_0_0	Kp1	SL23	CG23	Klebsiella pneumoniae	ST23	clb 2	iuc 1	iro 1	K1	O1	ybt 1	ICEKp10	KpVP-1	-	-	-	-	-	3	0
GCA_029913955.1	A-Klass	Singapore	Unknown	0_0_429_0_44_4_1_4_0_0	Kp1	SL23	CG23	Klebsiella pneumoniae	ST23	clb 2	iuc 1	iro 1	K1	O1	ybt 1	ICEKp10	KpVP-1	-	-	-	-	-	1	0
GCA_029913965.1	A-Klass	Singapore	Unknown	0_0_429_0_44_4_8_0_0_0	Kp1	SL23	CG23	Klebsiella pneumoniae	ST23	clb 2	iuc 1	iro 1	K1	O1	ybt 1	ICEKp10	KpVP-1	-	-	-	-	-	2	0
GCA_029913975.1	A-Klass	Singapore	Unknown	0_0_429_0_69_0_0_1_1_0	Kp1	SL23	CG23	Klebsiella pneumoniae	ST23	clb 2	iuc 1	iro 1	K1	O1	ybt 1	ICEKp10	KpVP-1	-	-	-	-	-	3	0
GCA_029914035.1	A-Klass	Singapore	Unknown	0_0_429_0_44_1_0_0_14_0	Kp1	SL23	CG23	Klebsiella pneumoniae	ST23	clb 2	iuc 1	iro 1	K1	O1	ybt 1	ICEKp10	KpVP-1	-	-	-	-	-	4	0
GCA_029914075.1	A-Klass	Singapore	Unknown	0_0_429_0_44_1_0_0_11_0	Kp1	SL23	CG23	Klebsiella pneumoniae	ST2044	clb 2	iuc 1	iro 1	K1	O1	ybt 1	ICEKp10	KpVP-1	-	-	-	-	-	2	0
GCA_029914105.1	A-Klass	Singapore	Unknown	0_0_429_0_44_1_0_0_10_0	Kp1	SL23	CG23	Klebsiella pneumoniae	ST23	clb 2	iuc 1	iro 1	K1	O1	ybt 1	ICEKp10	KpVP-1	-	-	-	-	-	1	0
GCA_029914145.1	A-Klass	Singapore	Unknown	0_0_429_0_136_0_0_0_0_0	Kp1	SL23	CG23	Klebsiella pneumoniae	ST23	-	iuc 1	iro 1	K1	O1	ybt 9	ICEKp3 (truncated)	KpVP-1	-	-	-	-	-	1	0
GCA_029914285.1	A-Klass	Singapore	Unknown	0_0_429_0_44_4_1_5_0_0	Kp1	SL23	CG23	Klebsiella pneumoniae	ST23	clb 2	iuc 1	iro 1	K1	O1	ybt 1	ICEKp10	KpVP-1	-	-	-	-	-	1	0
GCA_029914305.1	A-Klass	Singapore	Unknown	0_0_429_0_25_0_1_0_0_0	Kp1	SL23	CG23	Klebsiella pneumoniae	ST23	clb 2	iuc 1	iro 1	K1	O1	ybt 1	ICEKp10	KpVP-1	-	-	-	-	-	1	0
GCA_029914345.1	A-Klass	Singapore	Unknown	0_0_429_0_44_4_6_0_0_0	Kp1	SL23	CG23	Klebsiella pneumoniae	ST23	clb 2	iuc 1	iro 1	K1	O1	-	-	KpVP-1	-	-	-	-	-	1	0
GCA_029914355.1	A-Klass	Singapore	Unknown	0_0_429_0_4_15_0_2_0_0	Kp1	SL23	CG23	Klebsiella pneumoniae	ST23	clb 2	iuc 1	iro 1	K1	O1	ybt 1	ICEKp10	KpVP-1	-	-	-	-	-	1	0
GCA_029914445.1	A-Klass	Singapore	Unknown	0_0_429_0_11_0_2_0_0_0	Kp1	SL23	CG23	Klebsiella pneumoniae	ST23	clb 2	iuc 1	iro 1	K1	O1	ybt 1	ICEKp10	KpVP-1	-	-	-	-	-	1	0
GCA_029914465.1	A-Klass	Singapore	Unknown	0_0_429_0_44_1_0_0_12_0	Kp1	SL23	CG23	Klebsiella pneumoniae	ST23	clb 2	iuc 1	iro 1	K1	O1	ybt 1	ICEKp10	KpVP-1	-	-	-	-	-	1	0
GCA_029914485.1	A-Klass	Singapore	Unknown	0_0_429_0_44_4_7_0_0_0	Kp1	SL23	CG23	Klebsiella pneumoniae	ST23	clb 2	iuc 1	iro 1	K1	O1	ybt 1	ICEKp10 (truncated)	KpVP-1	-	-	-	-	-	1	0
GCA_029914505.1	A-Klass	Singapore	Unknown	0_0_429_0_37_0_1_2_0_0	Kp1	SL23	CG23	Klebsiella pneumoniae	ST23	-	iuc 1	iro 1	K1	O1	-	-	KpVP-1	-	-	-	-	-	2	0
GCA_029914525.1	A-Klass	Singapore	Unknown	0_0_429_0_109_0_0_0_0_1	Kp1	SL23	CG23	Klebsiella pneumoniae	ST23	clb 2	iuc 1	iro 1	K1	O1	ybt 1	ICEKp10	KpVP-1	-	-	-	-	-	2	0
GCA_029914545.1	A-Klass	Singapore	Unknown	0_0_429_0_44_1_0_8_0_0	Kp1	SL23	CG23	Klebsiella pneumoniae	ST23	clb 2	iuc 1	iro 1	K1	O1	ybt 1	ICEKp10	KpVP-1	-	-	-	-	-	2	0
GCA_029914565.1	A-Klass	Singapore	Unknown	0_0_429_0_44_1_0_7_0_0	Kp1	SL23	CG23	Klebsiella pneumoniae	ST23	clb 2	iuc 1	iro 1	K1	O1	ybt 1	ICEKp10	KpVP-1	-	-	-	-	-	1	0
GCA_029914605.1	A-Klass	Singapore	Unknown	0_0_429_0_44_1_0_10_0_0	Kp1	SL23	CG23	Klebsiella pneumoniae	ST23	clb 2	iuc 1	iro 1	K1	O1	ybt 1	ICEKp10	KpVP-1	-	-	-	-	-	1	0
ERR2586379	BSI	Vietnam	2013	0_0_429_0_96_0_0_0_0_0	Kp1	SL23	CG23	Klebsiella pneumoniae	ST23	clb 2	iuc 1	iro 1	unknown (K1)	O1	ybt 1	ICEKp10	KpVP-1	-	-	-	-	-	3	0
GCA_022199905.1	BSI	Hong Kong	2016	0_0_429_0_4_0_0_1_17_0	Kp1	SL23	CG23	Klebsiella pneumoniae	ST23	clb 2	iuc 1	iro 1	K1	O1	ybt 1	ICEKp10	KpVP-1	-	-	-	-	-	1	0
GCA_022227675.1	BSI	Hong Kong	2016	0_0_429_0_1_0_0_0_5_0	Kp1	SL23	CG23	Klebsiella pneumoniae	ST23	clb 2	iuc 1	iro 1	K1	O1	ybt 1	ICEKp10	KpVP-1	-	-	-	-	-	2	0
GCA_022227805.1	BSI	Laos	2016	0_0_429_0_44_1_0_1_0_0	Kp1	SL23	CG23	Klebsiella pneumoniae	ST23	clb 2	iuc 1	iro 1	K1	O1	ybt 1	ICEKp10	KpVP-1	-	-	-	-	-	1	0
GCA_022232485.1	BSI	Vietnam	2012	0_0_429_0_109_0_0_0_0_0	Kp1	SL23	CG23	Klebsiella pneumoniae	ST23	clb 2	iuc 1	iro 1	K1	O1	ybt 1	ICEKp10	KpVP-1	-	-	-	-	-	1	0
GCA_022232545.1	BSI	Vietnam	2012	0_0_429_0_5_0_2_3_0_0	Kp1	SL23	CG23	Klebsiella pneumoniae	ST23	clb 2	iuc 1 (truncated)	iro 1	unknown (K1)	unknown (O2afg)	ybt 1	ICEKp10	-	-	-	-	-	-	5	1
GCA_022233085.1	BSI	Vietnam	2010	0_0_429_0_44_18_0_0_1_0	Kp1	SL23	CG23	Klebsiella pneumoniae	ST23	clb 2	iuc 1	iro 1	K1	O1	ybt 1	ICEKp10	KpVP-1	-	-	-	-	-	3	0
GCA_022233205.1	BSI	Vietnam	2014	0_0_429_0_44_16_0_0_0_0	Kp1	SL23	CG23	Klebsiella pneumoniae	ST23	clb 2	iuc 1	iro 1	K1	O1	ybt 1	ICEKp10	KpVP-1 (truncated)	-	-	-	-	-	1	0
GCA_022233265.1	BSI	Vietnam	2012	0_0_429_0_5_0_4_0_0_0	Kp1	SL23	CG23	Klebsiella pneumoniae	ST23	clb 2	iuc 1	iro 1	K1	O1	ybt 1	ICEKp10	KpVP-1	-	-	-	-	-	2	0
GCA_022233345.1	BSI	Vietnam	2014	0_0_429_0_93_0_0_1_0_0	Kp1	SL23	CG23	Klebsiella pneumoniae	ST23	clb 2	iuc 1	iro 1	unknown (K1)	unknown (O2afg)	ybt 1	ICEKp10	-	-	-	-	-	-	2	0
GCA_022233445.1	BSI	Vietnam	2014	0_0_429_0_72_0_0_0_2_0	Kp1	SL23	CG23	Klebsiella pneumoniae	ST23	-	iuc 1	iro 1	K1	O1	ybt 8	ICEKp3 (truncated)	KpVP-1	-	-	-	-	-	1	0
GCA_022233485.1	BSI	Vietnam	2013	0_0_429_0_5_0_2_1_0_0	Kp1	SL23	CG23	Klebsiella pneumoniae	ST23	clb 2	iuc 1	iro 1	K1	O1	ybt 1	ICEKp10	KpVP-1 (truncated)	-	-	-	-	-	1	0
GCA_022233765.1	BSI	Vietnam	2011	0_0_429_0_102_0_0_0_0_0	Kp1	SL23	CG23	Klebsiella pneumoniae	ST23	clb 2 (truncated)	iuc 1	iro 1	K1	O1	ybt 1	ICEKp10	-	-	-	-	-	-	1	0
GCA_022233785.1	BSI	Vietnam	2012	0_0_429_0_37_2_0_0_0_0	Kp1	SL23	CG23	Klebsiella pneumoniae	ST23	-	iuc 1	iro 1	K1	O1	-	-	KpVP-1	-	-	-	-	-	3	0
GCA_022234025.1	BSI	Vietnam	2011	0_0_429_0_37_1_0_0_0_0	Kp1	SL23	CG23	Klebsiella pneumoniae	ST23	-	iuc 1	iro 1	K1	O1	-	-	KpVP-1	-	-	-	-	-	2	0
GCA_022249255.1	BSI	Laos	2016	0_0_429_0_11_0_1_0_0_0	Kp1	SL23	CG23	Klebsiella pneumoniae	ST23	clb 2	iuc 1	iro 1	K1	O1	ybt 1	ICEKp10	KpVP-1	-	-	-	-	-	1	0
GCA_022249275.1	BSI	Laos	2015	0_0_429_0_44_1_0_3_0_0	Kp1	SL23	CG23	Klebsiella pneumoniae	ST23	clb 2	iuc 1	iro 1	K1	O1	ybt 1	ICEKp10	KpVP-1	-	-	-	-	-	1	0
GCA_022249315.1	BSI	Laos	2016	0_0_429_0_44_1_0_0_1_0	Kp1	SL23	CG23	Klebsiella pneumoniae	ST23	clb 2	iuc 1	iro 1	K1	O1	ybt 1	ICEKp10	KpVP-1	-	-	-	-	-	1	0
GCA_022249375.1	BSI	Laos	2015	0_0_429_0_44_1_0_0_4_0	Kp1	SL23	CG23	Klebsiella pneumoniae	ST23	clb 2	iuc 1	iro 1	K1	O1	ybt 1	ICEKp10	KpVP-1	-	-	-	-	-	1	0
GCA_022249475.1	BSI	Laos	2016	0_0_429_0_44_1_0_2_0_0	Kp1	SL23	CG23	Klebsiella pneumoniae	ST23	clb 2	iuc 1	iro 1	K1	O1	ybt 1	ICEKp10	KpVP-1	-	-	-	-	-	3	2
GCA_022249525.1	BSI	Laos	2016	0_0_429_0_44_1_0_0_5_0	Kp1	SL23	CG23	Klebsiella pneumoniae	ST23	clb 2	iuc 1	iro 1	K1	O1	ybt 1	ICEKp10	KpVP-1	-	-	-	-	-	1	0
GCA_022249815.1	BSI	Laos	2016	0_0_429_0_32_1_0_0_0_0	Kp1	SL23	CG23	Klebsiella pneumoniae	ST23	clb 2	iuc 1	iro 1	K1	O1	ybt 1	ICEKp10 (truncated)	KpVP-1	-	-	-	-	-	1	0
GCA_022249935.1	BSI	Laos	2015	0_0_429_0_44_1_0_0_2_0	Kp1	SL23	CG23	Klebsiella pneumoniae	ST23	clb 2	iuc 1	iro 1	K1	O1	ybt 1	ICEKp10 (incomplete)	KpVP-1	-	-	-	-	-	2	0
GCA_022250155.1	BSI	Cambodia	2016	0_0_429_0_44_1_0_0_6_0	Kp1	SL23	CG23	Klebsiella pneumoniae	ST23	clb 2	iuc 1	iro 1	K1	O1	ybt 1	ICEKp10	KpVP-1	-	-	-	-	-	2	0
GCA_022323625.1	BSI	Vietnam	2015	0_0_429_0_5_0_2_2_0_0	Kp1	SL23	CG23	Klebsiella pneumoniae	ST23-1LV	clb 2	iuc 1	iro 1	K1	O1	ybt 1	ICEKp10	KpVP-1	-	-	-	-	-	2	0
GCA_022323725.1	BSI	Vietnam	2015	0_0_429_0_5_0_3_0_0_0	Kp1	SL23	CG23	Klebsiella pneumoniae	ST23	clb 2	iuc 1	iro 1	K1	O1	ybt 1	ICEKp10	KpVP-1	-	-	-	-	-	2	0
GCA_022323985.1	BSI	India	2016	0_0_429_0_44_4_2_0_0_0	Kp1	SL23	CG23	Klebsiella pneumoniae	ST23	clb 2	iuc 1	iro 1 (incomplete) (truncated)	K1	O1	ybt 1	ICEKp10	KpVP-1	-	-	-	-	-	18	17
GCA_022324105.1	BSI	India	2017	0_0_429_0_128_0_0_0_0_0	Kp1	SL23	CG23	Klebsiella pneumoniae	ST23	-	iuc 1	iro 1	unknown (K1)	O2a	ybt 9	ICEKp3	-	-	-	-	-	-	2	0
GCA_022329465.1	BSI	Laos	2015	0_0_429_0_44_1_0_0_3_0	Kp1	SL23	CG23	Klebsiella pneumoniae	ST23	clb 2	iuc 1	iro 1	K1	O1	ybt 1	ICEKp10	KpVP-1	-	-	-	-	-	1	0
ERR025654	Lam	Vietnam	2008	0_0_429_0_136_0_0_0_0_0	Kp1	SL23	CG23	Klebsiella pneumoniae	ST23	clb 2 (incomplete)	iuc 1 (incomplete)	iro 1	unknown (K1)	O1	ybt 1	ICEKp10 (incomplete) (truncated)	KpVP-1	-	-	-	-	-	3	1
ERR025673	Lam	Vietnam	2008	0_0_429_0_109_0_1_0_0_0	Kp1	SL23	CG23	Klebsiella pneumoniae	ST23	clb 2	iuc 1 (incomplete)	iro 1	unknown (K1)	O1	ybt 1	ICEKp10 (incomplete)	KpVP-1	-	-	-	-	-	3	0
ERR1015301	Lam	Australia	2013	0_0_429_0_44_21_0_0_0_0	Kp1	SL23	CG23	Klebsiella pneumoniae	ST23	-	iuc 1	iro 1	K1	O1	-	-	KpVP-1	-	-	-	-	-	1	0
ERR1015341	Lam	Australia	2014	0_0_429_0_44_22_0_0_0_0	Kp1	SL23	CG23	Klebsiella pneumoniae	ST23	-	iuc 1	iro 1	K1	O1	-	-	KpVP-1	-	-	-	-	-	1	0
ERR276927	Lam	UK	2011	0_0_429_0_44_7_0_1_0_0	Kp1	SL23	CG23	Klebsiella pneumoniae	ST23	clb 2	iuc 1	iro 1	K1	O1	ybt 1	ICEKp10	KpVP-1	-	-	-	-	-	1	0
ERR560501	Lam	France	2006-2009	0_0_429_0_63_0_0_0_0_0	Kp1	SL23	CG23	Klebsiella pneumoniae	ST57	clb 2	iuc 1	iro 1	K1	O1	ybt 1	ICEKp10	KpVP-1	-	-	-	-	-	2	1
ERR560505	Lam	France	2008	0_0_429_0_58_0_0_0_0_0	Kp1	SL23	CG23	Klebsiella pneumoniae	ST23	clb 2	iuc 1	iro 1	K1	O1	ybt 1	ICEKp10	KpVP-1 (truncated)	-	-	-	-	-	3	0
ERR560506	Lam	France	2008	0_0_429_0_60_0_0_0_1_0	Kp1	SL23	CG23	Klebsiella pneumoniae	ST23	clb 2	iuc 1	iro 1	K1	O1	ybt 1	ICEKp10 (incomplete)	KpVP-1	-	-	-	-	-	3	1
ERR560508	Lam	France	2009	0_0_429_0_56_0_0_1_0_0	Kp1	SL23	CG23	Klebsiella pneumoniae	ST23	-	iuc 1	iro unknown,-	K1	O1	ybt 2	ICEKp1 (truncated)	-	-	-	-	-	-	2	1
ERR560510	Lam	France	2010	0_0_429_0_55_0_0_0_0_0	Kp1	SL23	CG23	Klebsiella pneumoniae	ST23	-	iuc 1	iro 1	K1	O1	-	-	KpVP-1	-	-	-	-	-	2	0
ERR560521	Lam	Madagascar	2007	0_0_429_0_62_1_0_0_0_1	Kp1	SL23	CG23	Klebsiella pneumoniae	ST23	clb 2	iuc 1	iro 1	K1	O1	ybt 1	ICEKp10	KpVP-1	-	-	-	-	-	2	0
ERR560522	Lam	Vietnam	2008	0_0_429_0_4_12_0_0_0_0	Kp1	SL23	CG23	Klebsiella pneumoniae	ST23	clb 2	iuc 1	iro 1	K1	O1	-	-	KpVP-1	-	-	-	-	-	3	21
ERR560523	Lam	Madagascar	2007	0_0_429_0_62_1_0_0_0_0	Kp1	SL23	CG23	Klebsiella pneumoniae	ST23	clb 2	iuc 1	iro 1	K1	O1	ybt 1	ICEKp10	KpVP-1	-	-	-	-	-	4	7
ERR562350	Lam	France	1985	0_0_429_0_44_1_1_0_0_0	Kp1	SL23	CG23	Klebsiella pneumoniae	ST23	clb 2	-	-	K1	O1	ybt 1	ICEKp10	-	-	-	-	-	-	4	3
ERR562351	Lam	France	1988	0_0_429_0_44_1_1_0_1_0	Kp1	SL23	CG23	Klebsiella pneumoniae	ST23	clb 3	iuc 1	iro 1	K1	O1	ybt 1	ICEKp10	KpVP-1	-	-	-	-	-	3	0
ERR562352	Lam	France	2004	0_0_429_0_44_1_1_0_1_0	Kp1	SL23	CG23	Klebsiella pneumoniae	ST23	clb 2	iuc 1	iro 1	K1	O1	ybt 1	ICEKp10	KpVP-1	-	-	-	-	-	3	3
ERR562353	Lam	Taiwan	before 2009	0_0_429_0_137_0_0_0_0_0	Kp1	SL23	CG23	Klebsiella pneumoniae	ST23	-	iuc 1	-	K1	O1	ybt 2	ICEKp1	KpVP-1 (incomplete)	-	-	-	-	-	1	0
ERR562354	Lam	Taiwan	before 2009	0_0_429_0_57_0_0_0_0_0	Kp1	SL23	CG23	Klebsiella pneumoniae	ST23	clb 2	-	iro 1	K1	O1	ybt 1	ICEKp10	KpVP-1	-	-	-	-	-	1	0
ERR562357	Lam	France	2011	0_0_429_0_62_0_0_0_0_0	Kp1	SL23	CG23	Klebsiella pneumoniae	ST23	clb 2	iuc 1	iro 1	K1	O1	ybt 1	ICEKp10	KpVP-1	-	-	-	-	-	1	0
ERR562359	Lam	France	2011	0_0_429_0_63_0_1_0_0_0	Kp1	SL23	CG23	Klebsiella pneumoniae	ST57	clb 2	iuc 1	iro 1	K1	O1	ybt 1	ICEKp10 (truncated)	KpVP-1	-	-	-	-	-	1	0
ERR562360	Lam	France	2012	0_0_429_0_5_1_0_0_0_0	Kp1	SL23	CG23	Klebsiella pneumoniae	ST23	clb 2	iuc 1	iro 1	K1	O1	ybt 1	ICEKp10	KpVP-1	-	-	-	-	-	1	0
ERR699266	Lam	USA	2005	0_0_429_0_44_1_3_0_1_0	Kp1	SL23	CG23	Klebsiella pneumoniae	ST23	clb 2	iuc 1	iro 1	K1	O2afg	ybt 1	ICEKp10	KpVP-1 (incomplete)	-	-	-	-	-	4	0
ERR699269	Lam	USA	2005	0_0_429_0_97_0_0_0_0_0	Kp1	SL23	CG23	Klebsiella pneumoniae	ST23	clb 2	iuc 1	iro 1	K1	O2afg	ybt 1	ICEKp10	KpVP-1	-	-	-	-	-	1	0
ERR706870	Lam	Canada	2006	0_0_429_0_44_23_0_0_0_0	Kp1	SL23	CG23	Klebsiella pneumoniae	ST23	-	iuc 1	iro 1	K1	O1	-	-	KpVP-1 (incomplete)	-	-	-	-	-	2	0
ERR712623	Lam	Canada	2006	0_0_429_0_42_3_0_1_0_0	Kp1	SL23	CG23	Klebsiella pneumoniae	ST23	clb 2	iuc 1	iro 1	K1	O1	ybt 1	ICEKp10	KpVP-1	-	-	-	-	-	1	0
ERR712624	Lam	Canada	2006	0_0_429_0_87_0_1_0_0_0	Kp1	SL23	CG23	Klebsiella pneumoniae	ST23	clb 2	iuc 1	iro 1	K1	O1	ybt 1	ICEKp10 (truncated)	KpVP-1	-	-	-	-	-	1	0
ERR712625	Lam	USA	2007	0_0_429_0_4_0_0_6_0_0	Kp1	SL23	CG23	Klebsiella pneumoniae	ST23	clb 2	iuc 1	iro 1	K1	O1	ybt 1	ICEKp10	KpVP-1	-	-	-	-	-	1	0
ERR712626	Lam	USA	2007	0_0_429_0_4_0_0_7_0_0	Kp1	SL23	CG23	Klebsiella pneumoniae	ST23	clb 2	iuc 1	iro 1	K1	O1	ybt 1	ICEKp10	KpVP-1	-	-	-	-	-	1	0
ERR712789	Lam	Norway	2010	0_0_429_0_52_0_1_0_0_0	Kp1	SL23	CG23	Klebsiella pneumoniae	ST23	-	iuc 1	iro 1	K1	O1	-	-	KpVP-1	-	-	-	-	-	2	0
ERR712790	Lam	Norway	2010	0_0_429_0_22_0_1_0_0_0	Kp1	SL23	CG23	Klebsiella pneumoniae	ST23	-	iuc 1	iro 1	K1	O1	-	-	KpVP-1	-	-	-	-	-	2	0
ERR712791	Lam	Taiwan	1996	0_0_429_0_57_0_1_0_0_0	Kp1	SL23	CG23	Klebsiella pneumoniae	ST23	clb 2	iuc 1	iro 1	K1	O1	ybt 1	ICEKp10	KpVP-1	-	-	-	-	-	1	0
ERR712792	Lam	Taiwan	1996	0_0_429_0_44_4_1_1_0_0	Kp1	SL23	CG23	Klebsiella pneumoniae	ST23	clb 2	iuc 1	iro 1	K1	O1	ybt 1	ICEKp10	KpVP-1	-	-	-	-	-	1	0
ERR712793	Lam	Taiwan	1996	0_0_429_0_44_11_0_1_0_0	Kp1	SL23	CG23	Klebsiella pneumoniae	ST23	clb 2	iuc 1	iro 1	K1	O1	ybt 1	ICEKp10 (truncated)	KpVP-1	-	-	-	-	-	2	0
ERR712794	Lam	Taiwan	1996	0_0_429_0_1_0_0_0_1_0	Kp1	SL23	CG23	Klebsiella pneumoniae	ST23	clb 2	iuc 1	iro 1	K1	O1	ybt 1	ICEKp10	KpVP-1	-	-	-	-	-	2	0
ERR712899	Lam	Taiwan	1996	0_0_429_0_1_0_0_0_2_0	Kp1	SL23	CG23	Klebsiella pneumoniae	ST23	clb 2	iuc 1	iro 1	K1	O1	ybt 1	ICEKp10	KpVP-1	-	-	-	-	-	2	0
ERR712900	Lam	Taiwan	1997	0_0_429_0_1_0_0_0_3_0	Kp1	SL23	CG23	Klebsiella pneumoniae	ST23	clb 2	iuc 1	iro 1	K1	O1	ybt 1	ICEKp10	KpVP-1	-	-	-	-	-	2	0
ERR712901	Lam	South Africa	1996	0_0_429_0_44_1_5_0_0_0	Kp1	SL23	CG23	Klebsiella pneumoniae	ST23	clb 2	iuc 1	iro 1	K1	O1	ybt 1	ICEKp10	KpVP-1	-	-	-	-	-	2	0
ERR712903	Lam	South Africa	1997	0_0_429_0_44_1_6_0_0_0	Kp1	SL23	CG23	Klebsiella pneumoniae	ST23	clb 2	iuc 1	iro 1	K1	O1	ybt 1	ICEKp10	KpVP-1	-	-	-	-	-	2	0
ERR712904	Lam	South Africa	1997	0_0_429_0_44_1_0_4_0_0	Kp1	SL23	CG23	Klebsiella pneumoniae	ST23	clb 2 (incomplete)	iuc 1	iro 1	K1	O1	ybt 1	ICEKp10 (incomplete)	KpVP-1	-	-	-	-	-	4	1
ERR713521	Lam	USA	2004	0_0_429_0_97_0_0_0_0_0	Kp1	SL23	CG23	Klebsiella pneumoniae	ST23	clb 2	iuc 1	iro 1	K1	O2afg	ybt 1	ICEKp10	KpVP-1	-	-	-	-	-	1	0
ERR713522	Lam	Canada	2005	0_0_429_0_105_0_0_0_0_0	Kp1	SL23	CG23	Klebsiella pneumoniae	ST23	clb 2	iuc 1	iro 1	K1	O2afg	ybt 1	ICEKp10	KpVP-1	-	-	-	-	-	3	0
ERR713524	Lam	Canada	2005	0_0_429_0_105_0_0_0_0_0	Kp1	SL23	CG23	Klebsiella pneumoniae	ST23	clb 2	iuc 1	iro 1	K1	O2afg	ybt 1	ICEKp10	KpVP-1	-	-	-	-	-	3	0
ERR713641	Lam	USA	2006	0_0_429_0_44_1_0_0_7_0	Kp1	SL23	CG23	Klebsiella pneumoniae	ST23	clb 2	iuc 1	iro 1	K1	O2afg	ybt 1	ICEKp10	KpVP-1	-	-	-	-	-	2	0
ERR713642	Lam	Sweden	2008	0_0_429_0_44_24_0_0_0_0	Kp1	SL23	CG23	Klebsiella pneumoniae	ST23-1LV	clb 2	iuc 1	iro 1	K1	O1	ybt 1	ICEKp10	KpVP-1	-	-	-	-	-	3	0
ERR713643	Lam	Norway	2008	0_0_429_0_5_0_2_4_0_0	Kp1	SL23	CG23	Klebsiella pneumoniae	ST23	clb 2	iuc 1	iro 1	K1	O1	ybt 1	ICEKp10	KpVP-1	-	-	-	-	-	3	0
ERR713644	Lam	Denmark	2008	0_0_429_0_44_1_0_0_8_0	Kp1	SL23	CG23	Klebsiella pneumoniae	ST23	clb 2	iuc 1	iro 1	K1	O1	ybt 1	ICEKp10	KpVP-1	-	-	-	-	-	3	6
ERR718793	Lam	Norway	2012	0_0_429_0_44_1_3_0_2_0	Kp1	SL23	CG23	Klebsiella pneumoniae	ST23	clb 2	iuc 1	iro 1	K1	O1	ybt 1	ICEKp10	KpVP-1 (incomplete)	-	-	-	-	-	3	0
GCA_022032015.1	Lam	Spain	1997	0_0_429_0_42_1_0_0_0_0	Kp1	SL23	CG23	Klebsiella pneumoniae	ST23	clb 2	iuc 1	iro 1	K1	O1	ybt 1	ICEKp10	KpVP-1 (incomplete)	-	-	-	-	-	1	0
GCA_022032075.1	Lam	Netherlands	1997	0_0_429_0_61_0_0_0_0_0	Kp1	SL23	CG23	Klebsiella pneumoniae	ST23	clb 2	iuc 1	iro 1	K1	O1	ybt 1	ICEKp10	KpVP-1 (truncated)	-	-	-	-	-	4	0
GCA_022032395.1	Lam	France	1985	0_0_429_0_44_1_1_0_1_0	Kp1	SL23	CG23	Klebsiella pneumoniae	ST23	clb 2	iuc 1	iro 1	K1	O1	ybt 1	ICEKp10	KpVP-1 (incomplete)	-	-	-	-	-	3	2
GCA_022258275.1	Lam	Laos	2008	0_0_429_0_4_6_2_0_0_0	Kp1	SL23	CG23	Klebsiella pneumoniae	ST23	clb 2	iuc 1	iro 1	K1	O1	ybt 1	ICEKp10	KpVP-1	-	-	-	-	-	1	0
GCA_022259555.1	Lam	Vietnam	2009	0_0_429_0_4_13_0_0_1_0	Kp1	SL23	CG23	Klebsiella pneumoniae	ST23	clb 2 (incomplete)	iuc 1	iro 1	unknown (K5)	unknown (O1)	ybt 1	ICEKp10	-	-	-	-	-	-	2	0
GCA_022259615.1	Lam	Vietnam	2007	0_0_429_0_70_0_0_0_1_0	Kp1	SL23	CG23	Klebsiella pneumoniae	ST23	clb 2 (incomplete) (truncated)	iuc 1 (incomplete)	iro 1	unknown (K5)	unknown (O2afg)	ybt 1	ICEKp10	KpVP-1 (incomplete)	-	-	-	-	-	2	0
GCA_022260075.1	Lam	Singapore	2005	0_0_429_0_44_4_0_0_1_0	Kp1	SL23	CG23	Klebsiella pneumoniae	ST23	clb 2	iuc 1	iro 1	K1	O1	ybt 1	ICEKp10	KpVP-1	-	-	-	-	-	1	0
GCA_022260135.1	Lam	Singapore	2003	0_0_429_0_44_8_0_0_0_0	Kp1	SL23	CG23	Klebsiella pneumoniae	ST23	clb 2	iuc 1	iro 1	K1	O1	ybt 1	ICEKp10	KpVP-1	-	-	-	-	-	2	0
GCA_022260195.1	Lam	Singapore	2002	0_0_429_0_44_1_3_0_0_0	Kp1	SL23	CG23	Klebsiella pneumoniae	ST23	clb 2	iuc 1	iro 1	K1	O1	ybt 1	ICEKp10	KpVP-1	-	-	-	-	-	3	0
GCA_022260555.1	Lam	Australia	2002	0_0_429_0_5_0_1_1_1_0	Kp1	SL23	CG23	Klebsiella pneumoniae	ST23	clb 2	iuc 1	iro 1	K1	O1	ybt 1	ICEKp10	KpVP-1	-	-	-	-	-	3	1
GCA_022266695.1	Lam	USA	2012	0_0_429_0_4_37_0_1_0_0	Kp1	SL23	CG23	Klebsiella pneumoniae	ST23	clb 2	iuc 1	iro 1	K1	O1	ybt 1	ICEKp10	KpVP-1 (truncated)	-	-	-	-	-	4	1
GCA_022273175.1	Lam	Singapore	Unknown	0_0_429_0_68_0_0_0_0_0	Kp1	SL23	CG23	Klebsiella pneumoniae	ST23	clb 2 (incomplete)	iuc 1	iro 1	unknown (K1)	O1	ybt 1	ICEKp10	-	-	-	-	-	-	4	1
GCA_022273205.1	Lam	Singapore	Unknown	0_0_429_0_44_6_1_0_0_0	Kp1	SL23	CG23	Klebsiella pneumoniae	ST23	clb 2	iuc 1	iro 1	unknown (K1)	O1	ybt 1	ICEKp10	KpVP-1 (truncated)	-	-	-	-	-	4	1
GCA_022273315.1	Lam	Singapore	Unknown	0_0_429_0_4_0_0_1_1_0	Kp1	SL23	CG23	Klebsiella pneumoniae	ST23	clb 2	iuc 1	iro 1	unknown (K1)	O2afg	ybt 1	ICEKp10	-	-	-	-	-	-	2	1
GCA_022273355.1	Lam	Singapore	Unknown	0_0_429_0_69_0_0_1_0_0	Kp1	SL23	CG23	Klebsiella pneumoniae	ST23	clb 2	iuc 1 (truncated)	iro 1	unknown (K1)	O1	ybt 1	ICEKp10 (truncated)	-	-	-	-	-	-	4	1
GCA_022273415.1	Lam	Singapore	Unknown	0_0_429_0_33_0_1_0_1_0	Kp1	SL23	CG23	Klebsiella pneumoniae	ST23	-	iuc 1	iro 1	unknown (K1)	O1	ybt 8	ICEKp3	-	-	-	-	-	-	2	1
GCA_022273435.1	Lam	Singapore	Unknown	0_0_429_0_4_16_0_0_1_0	Kp1	SL23	CG23	Klebsiella pneumoniae	ST23	clb 3	iuc 1	iro 1	unknown (K1)	O1	ybt 1	ICEKp10	-	-	-	-	-	-	3	0
GCA_022273515.1	Lam	Singapore	Unknown	0_0_429_0_44_5_0_0_0_0	Kp1	SL23	CG23	Klebsiella pneumoniae	ST23	clb 2	iuc 1	iro 1	unknown (K1)	O1	ybt 1	ICEKp10	KpVP-1 (incomplete)	-	-	-	-	-	2	0
GCA_022273555.1	Lam	Singapore	Unknown	0_0_429_0_72_0_0_0_1_0	Kp1	SL23	CG23	Klebsiella pneumoniae	ST23	-	iuc 1	iro 1	unknown (K1)	O1	ybt 8	ICEKp3?	KpVP-1	-	-	-	-	-	2	1
GCA_022273575.1	Lam	Singapore	Unknown	0_0_429_0_44_5_0_0_0_0	Kp1	SL23	CG23	Klebsiella pneumoniae	ST23	clb 2	iuc 1	iro 1	unknown (K1)	unknown (O1)	ybt 1	ICEKp10	-	-	-	-	-	-	3	1
GCA_022273595.1	Lam	Singapore	Unknown	0_0_429_0_67_0_0_1_1_0	Kp1	SL23	CG23	Klebsiella pneumoniae	ST23	clb 2	iuc 1 (truncated)	iro 1	unknown (K1)	O1	ybt 1	ICEKp10	-	-	-	-	-	-	1	0
GCA_022275255.1	Lam	Australia	Unknown	0_0_429_0_130_1_0_1_0_0	Kp1	SL23	CG23	Klebsiella pneumoniae	ST23	-	iuc 1	iro 1 (incomplete)	K1	O1	ybt 9	ICEKp3 (truncated)	KpVP-1	-	-	-	-	-	2	1
GCA_022275275.1	Lam	Australia	2013	0_0_429_0_130_1_0_0_0_0	Kp1	SL23	CG23	Klebsiella pneumoniae	ST23	-	iuc 1	iro 1 (incomplete)	K1	O1	ybt 9	ICEKp3 (truncated)	KpVP-1	-	-	-	-	-	2	1
GCA_022275455.1	Lam	Australia	2010	0_0_429_0_130_0_0_0_0_0	Kp1	SL23	CG23	Klebsiella pneumoniae	ST23	-	iuc 1	iro 1	K1	O1	ybt 9	ICEKp3 (truncated)	KpVP-1 (truncated)	-	-	-	-	-	1	0
GCA_900559605.1	Lam	UK	Unknown	0_0_429_0_121_0_0_0_0_0	Kp1	SL23	CG23	Klebsiella pneumoniae	ST23	clb 2	iuc 1	iro 1	K1	O1	ybt 1	ICEKp10	KpVP-1	-	-	-	-	-	1	0
GCF_000009885.1	Lam	unknown	Unknown	0_0_429_0_24_0_0_0_0_0	Kp1	SL23	CG23	Klebsiella pneumoniae	ST23	-	iuc 1	iro 1,iro 3	K1	O1	ybt 2	ICEKp1	KpVP-1 (truncated),rmp 3	-	-	-	-	-	1	0
GCF_000294365.1	Lam	unknown	Unknown	0_0_429_0_18_0_0_0_0_0	Kp1	SL23	CG23	Klebsiella pneumoniae	ST23	clb 2	-	-	unknown (K1)	O1	ybt 1	ICEKp10	-	-	-	-	-	-	0	0
GCF_001033615.1	Lam	unknown	2014	0_0_429_0_28_0_0_0_0_0	Kp1	SL23	CG23	Klebsiella pneumoniae	ST23	clb 2	iuc 1	iro 1	K1	O1	ybt 1	ICEKp10	KpVP-1	-	-	-	-	-	1	0
GCF_001033995.1	Lam	unknown	2013	0_0_429_0_5_0_0_0_0_0	Kp1	SL23	CG23	Klebsiella pneumoniae	ST23	clb 2	iuc 1	iro 1	K1	O1	ybt 1	ICEKp10	KpVP-1	-	-	-	-	-	2	0
GCF_001034005.1	Lam	unknown	2014	0_0_429_0_4_0_0_0_0_0	Kp1	SL23	CG23	Klebsiella pneumoniae	ST23	clb 2	iuc 1	iro 1	K1	O1	ybt 1	ICEKp10	KpVP-1	-	-	-	-	-	1	0
GCF_001529935.1	Lam	China	2015	0_0_429_0_4_0_4_0_0_0	Kp1	SL23	CG23	Klebsiella pneumoniae	ST23	clb 2	iuc 1	iro 1	K1	O1	ybt 1	ICEKp10	KpVP-1	-	-	-	-	-	1	0
GCF_001708225.1	Lam	Taiwan	2006	0_0_429_0_35_0_0_0_0_0	Kp1	SL23	CG23	Klebsiella pneumoniae	ST23	-	iuc 1	iro 1	K1	O1	ybt 9	ICEKp3	KpVP-1 (truncated)	-	-	-	-	-	1	0
GCF_001708245.1	Lam	Taiwan	2006	0_0_429_0_1_1_0_0_0_0	Kp1	SL23	CG23	Klebsiella pneumoniae	ST23	clb 2	-	-	K1	O1	ybt 1	ICEKp10 (truncated)	-	-	-	-	-	-	0	0
GCF_002813595.1	Lam	Singapore	Unknown	0_0_429_0_29_0_0_0_0_0	Kp1	SL23	CG23	Klebsiella pneumoniae	ST23	clb 2	iuc 1	iro 1	K1	O1	ybt 1	ICEKp10	KpVP-1	-	-	-	-	-	1	0
GCF_900452185.1	Lam	unknown	Unknown	0_0_429_3_0_0_0_0_0_0	Kp1	SL23	CG23	Klebsiella pneumoniae	ST3816	-	iuc 1	iro 1	unknown (K1)	O2afg	-	-	KpVP-1 (truncated)	-	-	-	-	-	1	0
GCF_904864645.1	Lam	Australia	2013	0_0_429_0_117_0_0_0_0_0	Kp1	SL23	CG23	Klebsiella pneumoniae	ST23	clb 2	iuc 1	iro 1	K1	O1	ybt 1	ICEKp10	KpVP-1	-	-	-	-	-	1	0
SRR5082377	Lam	Singapore	Unknown	0_0_429_0_74_0_0_1_0_0	Kp1	SL23	CG23	Klebsiella pneumoniae	ST23	clb 2 (incomplete)	iuc 1	iro 1	unknown (K1)	unknown (O2afg)	ybt 1	ICEKp10	-	-	-	-	-	-	2	0
SRR5713908	Lam	France	1987	0_0_429_0_44_1_1_0_2_1	Kp1	SL23	CG23	Klebsiella pneumoniae	ST23	clb 2	iuc 1	iro 1	K1	O1	ybt 1	ICEKp10	KpVP-1	-	-	-	-	-	2	0
SRR5713909	Lam	France	1987	0_0_429_0_44_1_1_0_2_0	Kp1	SL23	CG23	Klebsiella pneumoniae	ST23	clb 3 (incomplete) (truncated)	iuc 1	iro 1	K1	O2afg	ybt 1	ICEKp10	KpVP-1	-	-	-	-	-	4	2
SRR5713910	Lam	France	1987	0_0_429_0_44_1_1_0_2_2	Kp1	SL23	CG23	Klebsiella pneumoniae	ST23	clb 2	-	iro 1 (incomplete)	K1	O1	ybt 1	ICEKp10	-	-	-	-	-	-	2	2
SRR5713911	Lam	France	1987	0_0_429_0_44_1_1_0_1_0	Kp1	SL23	CG23	Klebsiella pneumoniae	ST23	clb 3	iuc 1	iro 1	K1	O1	ybt 1	ICEKp10	KpVP-1	-	-	-	-	-	3	1
SRR5713913	Lam	France	1980	0_0_429_0_44_1_2_0_0_0	Kp1	SL23	CG23	Klebsiella pneumoniae	ST23	clb 2	iuc 1	iro 1 (truncated)	K1	O2afg	ybt 1	ICEKp10	KpVP-1	-	-	-	-	-	3	4
SRR5713916	Lam	Belgium	1997	0_0_429_0_42_0_1_0_0_0	Kp1	SL23	CG23	Klebsiella pneumoniae	ST23	clb 2	-	-	K1	O1	ybt 1	ICEKp10	-	-	-	-	-	-	3	0
SRR5713917	Lam	France	1985	0_0_429_0_44_1_1_0_2_0	Kp1	SL23	CG23	Klebsiella pneumoniae	ST23	clb 2	iuc 1	iro 1 (truncated)	K1	O1	ybt 1	ICEKp10	KpVP-1	-	-	-	-	-	4	2
SRR5713918	Lam	France	1985	0_0_429_0_44_1_1_1_0_0	Kp1	SL23	CG23	Klebsiella pneumoniae	ST23	clb 3	-	-	K1	O1	ybt 1	ICEKp10	-	-	-	-	-	-	4	2
SRR5713919	Lam	France	1985	0_0_429_0_44_1_1_0_1_0	Kp1	SL23	CG23	Klebsiella pneumoniae	ST23	clb 2	iuc 1	iro 1	K1	O1	ybt 1	ICEKp10	KpVP-1 (truncated)	-	-	-	-	-	4	4
SRR5713920	Lam	France	1985	0_0_429_0_44_1_1_0_3_0	Kp1	SL23	CG23	Klebsiella pneumoniae	ST23	clb 2	iuc 1	iro 1 (incomplete)	K1	O1	ybt 1	ICEKp10	-	-	-	-	-	-	3	4
SRR5713921	Lam	France	1985	0_0_429_0_44_1_1_0_2_0	Kp1	SL23	CG23	Klebsiella pneumoniae	ST23	clb 2	iuc 1	iro 1	K1	O1	ybt 1	ICEKp10	KpVP-1	-	-	-	-	-	4	3
SRR5713922	Lam	France	1985	0_0_429_0_44_1_1_0_2_0	Kp1	SL23	CG23	Klebsiella pneumoniae	ST23	clb 3 (incomplete)	iuc 1	iro 1	K1	O1	ybt 1	ICEKp10	KpVP-1	-	-	-	-	-	7	2
ERR230425	Murray	unknown	1932	0_0_429_0_12_0_0_0_0_0	Kp1	SL23	CG23	Klebsiella pneumoniae	ST3765	-	iuc 1	iro 1	K1	O1	-	-	KpVP-1	-	-	-	-	-	1	0
GCF_001939855.1	RefSeq	China	2015	0_0_429_0_4_2_0_0_0_0	Kp1	SL23	CG23	Klebsiella pneumoniae	ST23	clb 2	iuc 1	iro 1	K1	O1	ybt 1	ICEKp10	KpVP-1	-	-	-	-	-	1	0
GCF_002163895.1	RefSeq	China	2015	0_0_429_0_34_0_0_0_0_0	Kp1	SL23	CG23	Klebsiella pneumoniae	ST23	-	iuc 1	iro 3 (truncated),iro unknown	K1	O1	ybt 2	ICEKp1	KpVP-1	-	-	-	-	-	3	4
GCF_002173875.1	RefSeq	China	2012	0_0_429_0_37_0_0_0_0_0	Kp1	SL23	CG23	Klebsiella pneumoniae	ST23	-	iuc 1 (incomplete)	iro 1	K1	O1	-	-	KpVP-1	-	-	-	-	-	3	0
GCF_002206015.1	RefSeq	China	2012	0_0_429_0_4_9_0_0_0_0	Kp1	SL23	CG23	Klebsiella pneumoniae	ST23	clb 2	iuc 1	iro 1	K1	O1	ybt 1	ICEKp10	KpVP-1	-	-	-	-	-	1	0
GCF_002210445.1	RefSeq	UK	2016	0_0_429_0_13_0_0_0_0_0	Kp1	SL23	CG23	Klebsiella pneumoniae	ST23	clb 2	iuc 1	iro 1	K1	O1	ybt 1	ICEKp10	KpVP-1	AA002	AH539	AA002-AH539	OXA-48;OXA-48	conjugative	5	2
GCF_002264195.1	RefSeq	China	2014	0_0_429_0_9_0_0_0_0_0	Kp1	SL23	CG23	Klebsiella pneumoniae	ST23	clb 2	iuc 1	iro 1	K1	O1	ybt 1	ICEKp10	KpVP-1	-	-	-	NDM-1	-	3	0
GCF_002264435.1	RefSeq	China	2015	0_0_429_0_4_3_0_0_0_0	Kp1	SL23	CG23	Klebsiella pneumoniae	ST23	clb 2	iuc 1	-	K1	O1	ybt 1	ICEKp10	-	AA448	AI530	AA448-AI530	KPC-2	conjugative	5	2
GCF_002369925.1	RefSeq	China	2013	0_0_429_0_4_10_0_0_0_0	Kp1	SL23	CG23	Klebsiella pneumoniae	ST23	clb 2	iuc 1	iro 1	K1	O1	ybt 1	ICEKp10 (truncated)	KpVP-1 (truncated)	AA406	AI454	AA406-AI454	KPC-2	conjugative	2	6
GCF_002761315.1	RefSeq	China	2007	0_0_429_0_2_0_0_0_0_0	Kp1	SL23	CG23	Klebsiella pneumoniae	ST23	clb 2	iuc 1 (truncated)	iro 1	K1	O1	ybt 1	ICEKp10	KpVP-1 (truncated)	-	-	-	-	-	0	0
GCF_002853115.2	RefSeq	China	2016	0_0_429_0_4_6_0_0_0_0	Kp1	SL23	CG23	Klebsiella pneumoniae	ST23	clb 2	iuc 1	iro 1	K1	O1	ybt 1	ICEKp10	KpVP-1	-	-	-	-	-	1	0
GCF_002969145.1	RefSeq	unknown	2014	0_0_429_0_30_0_0_0_0_0	Kp1	SL23	CG23	Klebsiella pneumoniae	ST23	clb 3 (incomplete) (truncated)	iuc 1	iro 1	unknown (K1)	O2afg	ybt 1	ICEKp10 (truncated)	KpVP-1	AA002	AH539	AA002-AH539	OXA-48	conjugative	4	12
GCF_002970895.1	RefSeq	China	2008	0_0_429_0_4_0_7_0_0_0	Kp1	SL23	CG23	Klebsiella pneumoniae	ST23	clb 2	-	-	K1	O1	ybt 1	ICEKp10	-	-	-	-	-	-	0	0
GCF_003037185.2	RefSeq	China	2016	0_0_429_0_4_0_6_0_0_0	Kp1	SL23	CG23	Klebsiella pneumoniae	ST23	clb 2	iuc 1	iro 1	K1	O1	ybt 1	ICEKp10	KpVP-1 (truncated)	AA038	AH618	AA038-AH618	NDM-1	conjugative	3	6
GCF_003286995.1	RefSeq	China	2015	0_0_429_0_7_0_0_0_0_0	Kp1	SL23	CG23	Klebsiella pneumoniae	ST1660	clb 2	iuc 1	iro 1	K1	O1	ybt 1	ICEKp10	KpVP-1	AA361	AI330	AA361-AI330	KPC-2	mobilizable	3	6
GCF_003334885.1	RefSeq	USA	2015	0_0_429_0_33_0_0_0_0_0	Kp1	SL23	CG23	Klebsiella pneumoniae	ST23	-	iuc 1	iro 1	K1	O1	ybt 8	ICEKp3	KpVP-1	-	-	-	-	-	1	0
GCF_003334925.1	RefSeq	USA	2015	0_0_429_0_33_0_0_0_0_0	Kp1	SL23	CG23	Klebsiella pneumoniae	ST23	-	iuc 1	iro 1	K1	O1	ybt 8	ICEKp3	KpVP-1	-	-	-	-	-	1	0
GCF_003335005.1	RefSeq	USA	2015	0_0_429_0_33_0_0_0_0_0	Kp1	SL23	CG23	Klebsiella pneumoniae	ST23	-	iuc 1	iro 1	K1	O1	ybt 8	ICEKp3	KpVP-1 (truncated)	-	-	-	-	-	1	0
GCF_003335025.1	RefSeq	USA	2015	0_0_429_0_33_0_0_0_0_0	Kp1	SL23	CG23	Klebsiella pneumoniae	ST23	-	iuc 1	iro 1	K1	O1	ybt 8	ICEKp3	KpVP-1	-	-	-	-	-	1	0
GCF_003345685.1	RefSeq	USA	2015	0_0_429_0_33_0_0_0_0_0	Kp1	SL23	CG23	Klebsiella pneumoniae	ST23	-	iuc 1	iro 1	K1	O1	ybt 8	ICEKp3	KpVP-1	-	-	-	-	-	1	0
GCF_003855515.1	RefSeq	China	2015	0_0_429_0_4_11_0_0_0_0	Kp1	SL23	CG23	Klebsiella pneumoniae	ST23	clb 2	iuc 1	iro 1	K1	O1	ybt 1	ICEKp10	KpVP-1 (truncated)	AA621	AI868	AA621-AI868	VIM-1	conjugative	2	11
GCF_003953905.1	RefSeq	China	2014	0_0_429_0_4_0_3_0_0_0	Kp1	SL23	CG23	Klebsiella pneumoniae	ST23	clb 2 (incomplete)	iuc 1	iro 1	K1	O1	ybt 1	ICEKp10	KpVP-1	-	-	-	-	-	1	1
GCF_003968675.1	RefSeq	unknown	Unknown	0_0_429_0_39_0_0_0_0_0	Kp1	SL23	CG23	Klebsiella pneumoniae	ST23	-	iuc 1	iro 1	K1	O1	-	-	KpVP-1	-	-	-	-	-	2	3
GCF_004118955.1	RefSeq	China	2017	0_0_429_0_4_5_0_0_0_0	Kp1	SL23	CG23	Klebsiella pneumoniae	ST23	clb 2	iuc 1	iro 1	K1	O1	ybt 1	ICEKp10	KpVP-1	-	-	-	-	-	1	0
GCF_004295405.1	RefSeq	India	2017	0_0_429_0_40_0_0_0_0_0	Kp1	SL23	CG23	Klebsiella pneumoniae	ST23	-	iuc 1 (truncated)	iro 1	K1	unknown (O1)	ybt 9	ICEKp3 (incomplete)	-	AC129	AL194	AC129-AL194	OXA-232	mobilizable	7	19
GCF_004310945.1	RefSeq	Japan	2013	0_0_429_0_4_0_1_0_0_0	Kp1	SL23	CG23	Klebsiella pneumoniae	ST23	clb 2	-	iro 1	K1	O1	ybt 1	ICEKp10	KpVP-1	-	-	-	-	-	2	0
GCF_004311445.1	RefSeq	Japan	2014	0_0_429_0_8_0_0_0_0_0	Kp1	SL23	CG23	Klebsiella pneumoniae	ST23	clb 2	iuc 1	iro 1	K1	O1	ybt 1	ICEKp10 (truncated)	KpVP-1	-	-	-	-	-	1	0
GCF_004311565.1	RefSeq	Japan	2014	0_0_429_0_19_0_0_0_0_0	Kp1	SL23	CG23	Klebsiella pneumoniae	ST23	clb 2	iuc 1	iro 1	K1	O1	ybt 1	ICEKp10 (truncated)	KpVP-1	-	-	-	-	-	1	0
GCF_004311665.1	RefSeq	Japan	2014	0_0_429_0_27_0_0_0_0_0	Kp1	SL23	CG23	Klebsiella pneumoniae	ST23	clb 2	iuc 1	iro 1	K1	O1	ybt 1	ICEKp10	KpVP-1	-	-	-	-	-	3	0
GCF_004311965.1	RefSeq	Japan	2014	0_0_429_0_4_0_2_0_0_0	Kp1	SL23	CG23	Klebsiella pneumoniae	ST23	clb 2	iuc 1	iro 1	K1	O1	ybt 1	ICEKp10	KpVP-1	-	-	-	-	-	1	0
GCF_004311985.1	RefSeq	Japan	2014	0_0_429_0_26_0_0_0_0_0	Kp1	SL23	CG23	Klebsiella pneumoniae	ST23	clb 2	-	-	K1	O1	ybt 1	ICEKp10	-	-	-	-	-	-	1	0
GCF_004312625.1	RefSeq	Japan	2014	0_0_429_0_4_8_0_0_0_0	Kp1	SL23	CG23	Klebsiella pneumoniae	ST23	clb 3	iuc 1	iro 1	K1	O1	ybt 1	ICEKp10	KpVP-1	-	-	-	-	-	1	0
GCF_004313465.1	RefSeq	Japan	2014	0_0_429_0_31_0_0_0_0_0	Kp1	SL23	CG23	Klebsiella pneumoniae	ST23	-	iuc 1	iro 1	K1	O1	-	-	KpVP-1	-	-	-	-	-	1	0
GCF_004924315.1	RefSeq	USA	2016	0_0_429_0_99_0_0_0_0_0	Kp1	SL23	CG23	Klebsiella pneumoniae	ST23	clb 2	iuc 1	iro 1	K1	O1	ybt 1	ICEKp10	KpVP-1 (truncated)	AA436	AI506	AA436-AI506	KPC-2	conjugative	2	3
GCF_005405565.1	RefSeq	unknown	2013	0_0_429_0_8_0_1_0_0_0	Kp1	SL23	CG23	Klebsiella pneumoniae	ST23	clb 2	-	-	K1	O1	ybt 1	ICEKp10	-	-	-	-	-	-	0	0
GCF_006130625.1	RefSeq	China	Unknown	0_0_429_0_4_15_2_0_0_0	Kp1	SL23	CG23	Klebsiella pneumoniae	ST23-1LV	clb 2	iuc 1	iro 1	K1	O1	ybt 1	ICEKp10	KpVP-1	AA448	AI530	AA448-AI530	KPC-2	conjugative	5	8
GCF_006131215.1	RefSeq	China	2015	0_0_429_0_4_15_3_0_0_0	Kp1	SL23	CG23	Klebsiella pneumoniae	ST23-1LV	clb 2	iuc 1	iro 1	K1	O1	ybt 1	ICEKp10	KpVP-1	AA359	-	AA359	KPC-2	non-mobilizable	3	2
GCF_007096935.1	RefSeq	Russia	2016	0_0_429_0_92_0_0_0_1_0	Kp1	SL23	CG23	Klebsiella pneumoniae	ST23	clb 2	iuc 1	iro 1	K1	O1	ybt 1	ICEKp10	KpVP-1	-	-	-	-	-	1	0
GCF_007096985.1	RefSeq	Russia	2013	0_0_429_0_94_0_1_0_0_0	Kp1	SL23	CG23	Klebsiella pneumoniae	ST23	clb 2	iuc 1 (incomplete) (truncated)	iro 1	K1	O1	ybt 1	ICEKp10	KpVP-1	-	-	-	-	-	2	10
GCF_007096995.1	RefSeq	Russia	2014	0_0_429_0_4_15_1_0_1_0	Kp1	SL23	CG23	Klebsiella pneumoniae	ST23	clb 2	iuc 1	iro 1	unknown (K5)	unknown (O3/O3a)	ybt 1	ICEKp10 (incomplete) (truncated)	KpVP-1 (truncated)	AA002	AH539	AA002-AH539	OXA-48	conjugative	3	12
GCF_007097015.1	RefSeq	Russia	2012	0_0_429_0_4_15_1_0_1_0	Kp1	SL23	CG23	Klebsiella pneumoniae	ST23	clb 2	iuc 1	iro 1	unknown (KL113)	O2afg	ybt 1	ICEKp10 (truncated)	KpVP-1	AA002	AH539	AA002-AH539	OXA-48	conjugative	5	12
GCF_007097025.1	RefSeq	Russia	2014	0_0_429_0_59_0_0_0_1_0	Kp1	SL23	CG23	Klebsiella pneumoniae	ST23	clb 2	iuc 1	iro 1	K1	O1	ybt 1	ICEKp10	KpVP-1	-	-	-	-	-	1	0
GCF_007097045.1	RefSeq	Russia	2013	0_0_429_0_59_0_0_2_1_1	Kp1	SL23	CG23	Klebsiella pneumoniae	ST23	clb 2	iuc 1	iro 1	K1	O1	ybt 1	ICEKp10	KpVP-1	-	-	-	-	-	2	0
GCF_007955185.1	RefSeq	Russia	2017	0_0_429_0_4_35_0_0_0_0	Kp1	SL23	CG23	Klebsiella pneumoniae	ST23	clb 2	iuc 1,iuc 1	iro 1	K1	O1	ybt 1	ICEKp10	KpVP-1	-	-	-	-	-	2	17
GCF_007955215.1	RefSeq	Russia	2017	0_0_429_0_4_35_0_0_0_0	Kp1	SL23	CG23	Klebsiella pneumoniae	ST23	clb 2	iuc 1,iuc 1	iro 1	K1	O1	ybt 1	ICEKp10	KpVP-1	-	-	-	-	-	2	12
GCF_007955245.1	RefSeq	Russia	2017	0_0_429_0_4_35_0_0_0_0	Kp1	SL23	CG23	Klebsiella pneumoniae	ST23	clb 2	iuc 1,iuc 1	iro 1	K1	O1	ybt 1	ICEKp10	KpVP-1	-	-	-	-	-	2	12
GCF_007955285.1	RefSeq	Russia	2017	0_0_429_0_4_35_0_0_1_0	Kp1	SL23	CG23	Klebsiella pneumoniae	ST23	clb 2	iuc 1,iuc 1	iro 1,iro 1	K1	O1	ybt 1	ICEKp10	KpVP-1,rmp 1	-	-	-	-	-	4	18
GCF_007955345.1	RefSeq	Russia	2017	0_0_429_0_59_0_2_0_0_0	Kp1	SL23	CG23	Klebsiella pneumoniae	ST23	clb 2	iuc 1,iuc 1	iro 1	K1	O1	ybt 1	ICEKp10	KpVP-1	-	-	-	-	-	1	0
GCF_008107525.1	RefSeq	unknown	2017	0_0_429_0_1_0_1_0_3_0	Kp1	SL23	CG23	Klebsiella pneumoniae	ST23	clb 2	iuc 1	iro 1	K1	O1	ybt 1	ICEKp10	KpVP-1	-	-	-	-	-	4	0
GCF_008107555.1	RefSeq	unknown	2017	0_0_429_0_1_0_1_0_4_0	Kp1	SL23	CG23	Klebsiella pneumoniae	ST23	clb 2	iuc 1	iro 1	K1	O1	ybt 1	ICEKp10	KpVP-1	-	-	-	-	-	2	0
GCF_008274165.1	RefSeq	Russia	2014	0_0_429_0_4_15_1_0_4_0	Kp1	SL23	CG23	Klebsiella pneumoniae	ST23-1LV	clb 2 (incomplete)	iuc 1	iro 1	unknown (KL113)	unknown (O3/O3a)	ybt 1	ICEKp10 (truncated)	KpVP-1 (truncated)	AA002	AH539	AA002-AH539	OXA-48	conjugative	5	7
GCF_008274175.1	RefSeq	Russia	2015	0_0_429_0_59_0_0_1_0_0	Kp1	SL23	CG23	Klebsiella pneumoniae	ST23	clb 2	iuc 1	iro 1	K1	O1	ybt 1	ICEKp10	KpVP-1	-	-	-	-	-	1	0
GCF_008274195.1	RefSeq	Russia	2013	0_0_429_0_4_15_1_1_0_0	Kp1	SL23	CG23	Klebsiella pneumoniae	ST23	clb 2 (truncated)	iuc 1	iro 1	unknown (K1)	unknown (O2afg)	ybt 1	ICEKp10	KpVP-1	AA002	AH539	AA002-AH539	OXA-48	conjugative	7	13
GCF_008274275.1	RefSeq	Russia	2014	0_0_429_0_4_15_1_0_1_0	Kp1	SL23	CG23	Klebsiella pneumoniae	ST23	clb 2	iuc 1	iro 1	unknown (K1)	O1	ybt 1	ICEKp10 (truncated)	KpVP-1	AA002	AH539	AA002-AH539	OXA-48	conjugative	3	12
GCF_008572945.1	RefSeq	Singapore	2014	0_0_429_0_8_2_0_0_0_0	Kp1	SL23	CG23	Klebsiella pneumoniae	ST23	clb 2	iuc 1	iro 1	K1	O1	ybt 1	ICEKp10	KpVP-1 (truncated)	AC978	AM373	AC978-AM373	KPC-2	conjugative	2	4
GCF_008572965.1	RefSeq	Singapore	2014	0_0_429_0_122_0_0_0_0_0	Kp1	SL23	CG23	Klebsiella pneumoniae	ST23	clb 2	iuc 1	iro 1	K1	O1	ybt 1	ICEKp10	KpVP-1 (incomplete)	AC978	AM373	AC978-AM373	KPC-2	conjugative	4	5
GCF_008573005.1	RefSeq	Singapore	2014	0_0_429_0_44_4_1_0_0_0	Kp1	SL23	CG23	Klebsiella pneumoniae	ST23	clb 2	iuc 1	iro 1	K1	O1	ybt 1	ICEKp10 (truncated)	KpVP-1 (truncated)	AC978	AM373	AC978-AM373	KPC-2	conjugative	3	4
GCF_008573035.1	RefSeq	Singapore	2013	0_0_429_0_44_4_1_0_0_0	Kp1	SL23	CG23	Klebsiella pneumoniae	ST23	clb 2	iuc 1	iro 1	K1	O1	ybt 1	ICEKp10	KpVP-1	AC978	AM373	AC978-AM373	KPC-2	conjugative	3	4
GCF_008573055.1	RefSeq	Singapore	2013	0_0_429_0_44_4_1_0_0_0	Kp1	SL23	CG23	Klebsiella pneumoniae	ST23	clb 2	iuc 1	iro 1	K1	O1	ybt 1	ICEKp10	KpVP-1 (truncated)	AC978	AM373	AC978-AM373	KPC-2	conjugative	4	4
GCF_009497695.1	RefSeq	China	2009	0_0_429_0_24_0_0_0_0_0	Kp1	SL23	CG23	Klebsiella pneumoniae	ST23	-	iuc 1	iro 1,iro 3	K1	O1	ybt 2	ICEKp1	KpVP-1 (truncated),rmp 3	-	-	-	-	-	1	0
GCF_009695525.1	RefSeq	India	2016	0_0_429_0_40_0_0_2_0_0	Kp1	SL23	CG23	Klebsiella pneumoniae	ST23	-	iuc 1	iro 1	K1	O1	ybt 9	ICEKp3	KpVP-1	AC129	AL194	AC129-AL194	OXA-232	mobilizable	10	16
GCF_009887895.1	RefSeq	Ukraine	2014	0_0_429_0_44_1_0_5_0_0	Kp1	SL23	CG23	Klebsiella pneumoniae	ST23	clb 2	iuc 1	iro 1	K1	O1	ybt 1	ICEKp10	KpVP-1	-	-	-	-	-	2	0
GCF_009909305.1	RefSeq	South Korea	2017	0_0_429_0_44_25_0_0_0_0	Kp1	SL23	CG23	Klebsiella pneumoniae	ST23	clb 2	iuc 1	iro 1	K1	O1	ybt 1	ICEKp10	KpVP-1	-	-	-	-	-	1	0
GCF_009909325.1	RefSeq	South Korea	2017	0_0_429_0_44_26_0_0_0_0	Kp1	SL23	CG23	Klebsiella pneumoniae	ST23	clb 2	iuc 1	iro 1	K1	O1	ybt 1	ICEKp10	KpVP-1	-	-	-	-	-	1	0
GCF_009935715.1	RefSeq	China	2015	0_0_429_0_4_0_21_0_0_0	Kp1	SL23	CG23	Klebsiella pneumoniae	ST23	clb 2	iuc 1	iro 1	K1	O1	ybt 1	ICEKp10	KpVP-1 (truncated)	AA448	AI530	AA448-AI530	KPC-2	conjugative	2	1
GCF_011366155.1	RefSeq	China	2017	0_0_429_0_9_1_0_1_0_0	Kp1	SL23	CG23	Klebsiella pneumoniae	ST23	clb 2	iuc 1	iro 1	K1	O1	ybt 1	ICEKp10	KpVP-1	-	-	-	-	-	3	0
GCF_014673295.1	RefSeq	India	2019	0_0_429_0_33_0_0_0_1_0	Kp1	SL23	CG23	Klebsiella pneumoniae	ST23	-	iuc 1	iro 1	K1	O1	ybt 8	ICEKp3	KpVP-1	AC129	AL194	AC129-AL194	OXA-232	mobilizable	3	1
GCF_015074925.1	RefSeq	Russia	2014	0_0_429_0_4_15_1_0_1_0	Kp1	SL23	CG23	Klebsiella pneumoniae	ST23	clb 2	iuc 1	iro 1	K1	O1	ybt 1	ICEKp10 (truncated)	KpVP-1 (truncated)	AA002	AH539	AA002-AH539	OXA-48	conjugative	3	12
GCF_015209205.1	RefSeq	Russia	2012	0_0_429_0_4_15_1_0_1_0	Kp1	SL23	CG23	Klebsiella pneumoniae	ST23	clb 2	iuc 1	iro 1	unknown (KL113)	O2afg	ybt 1	ICEKp10 (truncated)	KpVP-1	AA002	AH539	AA002-AH539	OXA-48	conjugative	4	12
GCF_015209285.1	RefSeq	Russia	2013	0_0_429_0_59_0_0_2_1_2	Kp1	SL23	CG23	Klebsiella pneumoniae	ST23	clb 2	iuc 1	iro 1	K1	O1	ybt 1	ICEKp10	KpVP-1	-	-	-	-	-	2	0
GCF_015209325.1	RefSeq	Russia	2014	0_0_429_0_59_0_0_0_1_0	Kp1	SL23	CG23	Klebsiella pneumoniae	ST23	clb 2	iuc 1	iro 1	K1	O1	ybt 1	ICEKp10	KpVP-1	-	-	-	-	-	1	0
GCF_015284665.1	RefSeq	China	2019	0_0_429_0_4_38_0_0_0_0	Kp1	SL23	CG23	Klebsiella pneumoniae	ST23	clb 2	iuc 1	iro 1	K1	O1	ybt 1	ICEKp10	KpVP-1	-	-	-	-	-	1	0
GCF_015286445.1	RefSeq	China	2019	0_0_429_0_9_2_1_0_0_0	Kp1	SL23	CG23	Klebsiella pneumoniae	ST23	clb 2	iuc 1	iro 1	K1	O1	ybt 1	ICEKp10	KpVP-1	-	-	-	-	-	1	0
GCF_015290985.1	RefSeq	China	2017	0_0_429_0_6_6_0_0_0_0	Kp1	SL23	CG23	Klebsiella pneumoniae	ST23	clb 2	iuc 1	iro 1	K1	O1	ybt 1	ICEKp10	KpVP-1	AC212	AL309	AC212-AL309	NDM-1	conjugative	7	23
GCF_015355835.1	RefSeq	China	2018-2019	0_0_429_0_4_0_22_0_0_0	Kp1	SL23	CG23	Klebsiella pneumoniae	ST23	clb 2	iuc 1	iro 1	K1	O1	ybt 1	ICEKp10	KpVP-1 (truncated)	-	-	-	-	-	2	0
GCF_015355855.1	RefSeq	China	2018-2019	0_0_429_0_44_4_3_0_0_0	Kp1	SL23	CG23	Klebsiella pneumoniae	ST23	clb 2	iuc 1	iro 1	K1	O1	ybt 1	ICEKp10	KpVP-1 (truncated)	-	-	-	-	-	2	0
GCF_015355955.1	RefSeq	China	2018-2019	0_0_429_0_138_0_0_0_0_0	Kp1	SL23	CG23	Klebsiella pneumoniae	ST23	clb 2	iuc 1	iro 1	K1	O1	ybt 1	ICEKp10	KpVP-1 (truncated)	AA448	AI530	AA448-AI530	KPC-2	conjugative	2	1
GCF_015355975.1	RefSeq	China	2018-2019	0_0_429_0_139_0_0_0_0_0	Kp1	SL23	CG23	Klebsiella pneumoniae	ST23	clb 2	iuc 1	iro 1	K1	O1	ybt 1	ICEKp10	KpVP-1 (truncated)	AA448	AI530	AA448-AI530	KPC-2	conjugative	2	1
GCF_015645805.1	RefSeq	Russia	2016	0_0_429_0_4_15_1_1_0_0	Kp1	SL23	CG23	Klebsiella pneumoniae	ST23	clb 2 (truncated)	iuc 1	iro 1	unknown (K1)	unknown (O2afg)	ybt 1	ICEKp10	KpVP-1	AA002	AH539	AA002-AH539	OXA-48	conjugative	7	13
GCF_015645825.1	RefSeq	Russia	2014	0_0_429_0_4_15_1_0_1_0	Kp1	SL23	CG23	Klebsiella pneumoniae	ST23	clb 2	iuc 1	iro 1	unknown (K1)	O1	ybt 1	ICEKp10 (truncated)	KpVP-1	AA002	AH539	AA002-AH539	OXA-48	conjugative	3	12
GCF_015645865.1	RefSeq	Russia	2014	0_0_429_0_4_15_1_0_1_0	Kp1	SL23	CG23	Klebsiella pneumoniae	ST23	clb 2	iuc 1	iro 1	unknown (K5)	unknown (O3/O3a)	ybt 1	ICEKp10 (incomplete) (truncated)	KpVP-1 (truncated)	AA002	AH539	AA002-AH539	OXA-48	conjugative	4	12
GCF_015700015.1	RefSeq	France	2020	0_0_429_0_5_0_2_5_0_0	Kp1	SL23	CG23	Klebsiella pneumoniae	ST23	clb 2	iuc 1	iro 1	K1	O1	ybt 1	ICEKp10	KpVP-1	-	-	-	-	-	3	2
GCF_015700025.1	RefSeq	France	2017	0_0_429_0_101_0_0_0_1_0	Kp1	SL23	CG23	Klebsiella pneumoniae	ST23	clb 2	iuc 1	iro 1	K1	O1	ybt 1	ICEKp10	KpVP-1	-	-	-	-	-	4	0
GCF_016634505.1	RefSeq	Australia	2013	0_0_429_0_4_0_0_1_0_1	Kp1	SL23	CG23	Klebsiella pneumoniae	ST23	clb 2	iuc 1	iro 1	K1	O2afg	ybt 1	ICEKp10	KpVP-1	-	-	-	-	-	1	0
GCF_016635135.1	RefSeq	Australia	2014	0_0_429_0_26_0_1_0_0_0	Kp1	SL23	CG23	Klebsiella pneumoniae	ST23	clb 2	iuc 1	iro 1	K1	O1	ybt 1	ICEKp10	KpVP-1 (truncated)	-	-	-	-	-	1	0
GCF_016635215.1	RefSeq	Australia	2014	0_0_429_0_44_1_3_1_0_0	Kp1	SL23	CG23	Klebsiella pneumoniae	ST23	clb 2	iuc 1	iro 1	K1	O1	ybt 1	ICEKp10	KpVP-1	-	-	-	-	-	5	0
GCF_016635385.1	RefSeq	Australia	2015	0_0_429_0_4_33_1_0_0_0	Kp1	SL23	CG23	Klebsiella pneumoniae	ST1761	clb 2	iuc 1	iro 1	K1	O1	ybt 1	ICEKp10	KpVP-1	-	-	-	-	-	2	0
GCF_016859025.1	RefSeq	China	2019	0_0_429_0_4_0_0_1_2_0	Kp1	SL23	CG23	Klebsiella pneumoniae	ST23	clb 2	iuc 1	iro 1	K1	O1	ybt 1	ICEKp10	KpVP-1	-	-	-	-	-	1	0
GCF_016888185.1	RefSeq	Russia	2015	0_0_429_0_59_0_0_1_0_0	Kp1	SL23	CG23	Klebsiella pneumoniae	ST23	clb 2	iuc 1	iro 1	K1	O1	ybt 1	ICEKp10	KpVP-1	-	-	-	-	-	1	0
GCF_016903495.1	RefSeq	USA	Unknown	0_0_429_0_28_4_0_0_0_0	Kp1	SL23	CG23	Klebsiella pneumoniae	ST23	clb 2	iuc 1	iro 1	K1	O1	ybt 1	ICEKp10	KpVP-1	-	-	-	-	-	1	0
GCF_016916595.1	RefSeq	Russia	2019	0_0_429_0_59_0_3_0_0_0	Kp1	SL23	CG23	Klebsiella pneumoniae	ST23	clb 2	iuc 1	iro 1	unknown (K1)	O1	ybt 1	ICEKp10	KpVP-1	-	-	-	-	-	2	0
GCF_016916615.1	RefSeq	Russia	2019	0_0_429_0_59_1_0_0_1_0	Kp1	SL23	CG23	Klebsiella pneumoniae	ST23	clb 2	iuc 1	iro 1	unknown (K1)	O1	ybt 1	ICEKp10	KpVP-1 (incomplete)	-	-	-	-	-	1	0
GCF_016916655.1	RefSeq	Russia	2019	0_0_429_0_59_0_3_0_0_0	Kp1	SL23	CG23	Klebsiella pneumoniae	ST23	clb 2	iuc 1	iro 1	K1	O1	ybt 1	ICEKp10	KpVP-1 (truncated)	-	-	-	-	-	1	0
GCF_017743095.1	RefSeq	China	2020	0_0_429_0_44_1_7_0_0_0	Kp1	SL23	CG23	Klebsiella pneumoniae	ST23	clb 2	iuc 1	iro 1	K1	O1	ybt 1	ICEKp10 (incomplete)	KpVP-1	-	-	-	-	-	1	0
GCF_017942305.1	RefSeq	USA	2014	0_0_429_0_135_0_0_0_0_0	Kp1	SL23	CG23	Klebsiella pneumoniae	ST23	-	iuc 1	iro 1	K1	O1	ybt 9	ICEKp3	KpVP-1	-	-	-	-	-	2	0
GCF_018156325.1	RefSeq	unknown	Unknown	0_0_429_0_44_4_1_0_0_0	Kp1	SL23	CG23	Klebsiella pneumoniae	ST23	clb 2	iuc 1	iro 1	K1	O1	ybt 1	ICEKp10	KpVP-1 (incomplete)	AC978	AM373	AC978-AM373	KPC-2	conjugative	4	4
GCF_018279185.1	RefSeq	China	2016	0_0_429_0_44_1_8_0_0_0	Kp1	SL23	CG23	Klebsiella pneumoniae	ST23	clb 2	iuc 1	iro 1	K1	O1	ybt 1	ICEKp10	KpVP-1	-	-	-	-	-	2	1
GCF_018604345.1	RefSeq	Spain	2016	0_0_429_0_90_0_0_0_0_0	Kp1	SL23	CG23	Klebsiella pneumoniae	ST23	clb 2	iuc 1	iro 1 (incomplete)	unknown (K1)	O1	ybt 1	ICEKp10	-	-	-	-	-	-	2	9
GCF_019391975.1	RefSeq	Russia	2020	0_0_429_0_119_0_0_0_1_0	Kp1	SL23	CG23	Klebsiella pneumoniae	ST23	clb 2 (truncated)	iuc 1	iro 1	unknown (K1)	unknown (O1)	ybt 1	ICEKp10	-	-	-	-	-	-	2	0
GCF_019401385.1	RefSeq	China	2014	0_0_429_0_4_0_0_8_0_0	Kp1	SL23	CG23	Klebsiella pneumoniae	ST23	clb 2	iuc 1	iro 1	K1	O1	ybt 1	ICEKp10	KpVP-1	-	-	-	-	-	1	0
GCF_019401395.1	RefSeq	China	2015	0_0_429_0_4_0_0_9_0_0	Kp1	SL23	CG23	Klebsiella pneumoniae	ST23	clb 2	iuc 1	iro 1	K1	O1	ybt 1	ICEKp10	KpVP-1	-	-	-	-	-	1	0
GCF_019401425.1	RefSeq	China	2014	0_0_429_0_6_0_0_0_1_0	Kp1	SL23	CG23	Klebsiella pneumoniae	ST23	clb 2	iuc 1	iro 1	K1	O1	ybt 1	ICEKp10	KpVP-1	-	-	-	-	-	5	2
GCF_019401445.1	RefSeq	China	2015	0_0_429_0_44_4_4_0_0_0	Kp1	SL23	CG23	Klebsiella pneumoniae	ST23	clb 2	iuc 1	iro 1	K1	O2afg	ybt 1	ICEKp10	KpVP-1	-	-	-	-	-	2	0
GCF_019401465.1	RefSeq	China	2015	0_0_429_0_44_2_1_0_0_0	Kp1	SL23	CG23	Klebsiella pneumoniae	ST23	clb 2	iuc 1	iro 1	K1	O1	ybt 1	ICEKp10	KpVP-1	-	-	-	-	-	2	0
GCF_019401525.1	RefSeq	China	2014	0_0_429_0_4_0_0_1_3_0	Kp1	SL23	CG23	Klebsiella pneumoniae	ST23	clb 2	iuc 1	iro 1	K1	O1	ybt 1	ICEKp10	KpVP-1	-	-	-	-	-	1	0
GCF_019401585.1	RefSeq	China	2014	0_0_429_0_4_0_0_1_4_0	Kp1	SL23	CG23	Klebsiella pneumoniae	ST23	clb 2	iuc 1	iro 1	K1	O1	ybt 1	ICEKp10	KpVP-1	-	-	-	-	-	1	0
GCF_019401605.1	RefSeq	China	2014	0_0_429_0_4_0_0_1_1_0	Kp1	SL23	CG23	Klebsiella pneumoniae	ST23	clb 2	iuc 1	iro 1	K1	O1	ybt 1	ICEKp10	KpVP-1	-	-	-	-	-	1	0
GCF_019401725.1	RefSeq	China	2014	0_0_429_0_44_1_3_0_3_0	Kp1	SL23	CG23	Klebsiella pneumoniae	ST23	clb 2	iuc 1	iro 1	K1	O1	ybt 1	ICEKp10	KpVP-1	-	-	-	-	-	4	1
GCF_019401735.1	RefSeq	China	2014	0_0_429_0_4_15_4_0_0_0	Kp1	SL23	CG23	Klebsiella pneumoniae	ST23	clb 2	iuc 1	iro 1	K1	O1	ybt 1	ICEKp10	KpVP-1	-	-	-	-	-	1	0
GCF_019401825.1	RefSeq	China	2013	0_0_429_0_4_0_0_1_0_2	Kp1	SL23	CG23	Klebsiella pneumoniae	ST23	clb 2	iuc 1	iro 1	K1	O1	ybt 1	ICEKp10	KpVP-1	-	-	-	-	-	1	0
GCF_019401845.1	RefSeq	China	2013	0_0_429_0_4_6_1_1_0_0	Kp1	SL23	CG23	Klebsiella pneumoniae	ST23	clb 2	iuc 1	iro 1	K1	O1	ybt 1	ICEKp10	KpVP-1	-	-	-	-	-	1	0
GCF_019454345.1	RefSeq	China	2017	0_0_429_0_4_0_0_1_5_0	Kp1	SL23	CG23	Klebsiella pneumoniae	ST23	clb 2	-	-	K1	O1	ybt 1	ICEKp10	-	AA919	AJ379	AA919-AJ379	KPC-2	conjugative	2	1
GCF_019800495.1	RefSeq	Germany	Unknown	0_0_429_0_44_4_5_0_0_0	Kp1	SL23	CG23	Klebsiella pneumoniae	ST23	clb 2	iuc 1	iro 1 (truncated)	K1	O1	ybt 1	ICEKp10	KpVP-1	AA002	AH539	AA002-AH539	OXA-48	conjugative	4	5
GCF_019841845.1	RefSeq	China	2016	0_0_429_0_44_2_2_0_0_0	Kp1	SL23	CG23	Klebsiella pneumoniae	ST23	clb 2	iuc 1	iro 1	K1	O1	ybt 1	ICEKp10	KpVP-1	AA552	AI757	AA552-AI757	IMP-4	conjugative	2	2
GCF_019915305.1	RefSeq	Kazakhstan	2021	0_0_429_0_4_0_0_1_1_0	Kp1	SL23	CG23	Klebsiella pneumoniae	ST23	clb 2	iuc 1	iro 1	K1	O1	ybt 1	ICEKp10	KpVP-1	-	-	-	-	-	1	0
GCF_019928045.1	RefSeq	Jordan	2016	0_0_429_0_29_1_0_1_0_0	Kp1	SL23	CG23	Klebsiella pneumoniae	ST23	clb 2	-	-	K1	O1	ybt 1	ICEKp10	-	AA002;AA018	AH529;AH560	AA002;AA018 -AH529;AH560	OXA-48;NDM-1	conjugative;conjugative	8	10
GCF_020525485.1	RefSeq	France	2008	0_0_429_0_60_0_0_0_0_0	Kp1	SL23	CG23	Klebsiella pneumoniae	ST23	clb 2	iuc 1	iro 1,iro 1	K1	O1	ybt 1	ICEKp10	KpVP-1,rmp 1	-	-	-	-	-	1	0
GCF_020858005.1	RefSeq	China	2020	0_0_429_0_1_2_1_0_0_0	Kp1	SL23	CG23	Klebsiella pneumoniae	ST23	clb 2	iuc 1	iro 1	K1	O1	ybt 1	ICEKp10	KpVP-1	-	-	-	-	-	2	0
GCF_021166055.1	RefSeq	Taiwan	Unknown	0_0_429_0_4_0_0_1_0_3	Kp1	SL23	CG23	Klebsiella pneumoniae	ST23	clb 2	iuc 1	iro 1	K1	O1	ybt 1	ICEKp10	KpVP-1 (truncated)	-	-	-	-	-	2	2
GCF_021166215.1	RefSeq	Taiwan	Unknown	0_0_429_0_4_0_0_1_0_4	Kp1	SL23	CG23	Klebsiella pneumoniae	ST23	clb 2	iuc 1	iro 1	K1	O1	ybt 1	ICEKp10	KpVP-1 (truncated)	-	-	-	-	-	2	2
GCF_021166235.1	RefSeq	unknown	Unknown	0_0_429_0_4_15_1_1_0_0	Kp1	SL23	CG23	Klebsiella pneumoniae	ST23	clb 2	iuc 1	iro 1	K1	O2afg	ybt 1	ICEKp10	KpVP-1 (truncated)	AA002	AH539	AA002-AH539	OXA-48	conjugative	5	17
GCF_021249265.1	RefSeq	China	2020	0_0_429_0_4_0_10_0_0_1	Kp1	SL23	CG23	Klebsiella pneumoniae	ST23	clb 2	iuc 1	iro 1	K1	O1	ybt 1	ICEKp10	KpVP-1 (truncated)	-	-	-	-	-	2	6
GCF_021397755.1	RefSeq	unknown	2021	0_0_429_0_4_6_1_2_0_0	Kp1	SL23	CG23	Klebsiella pneumoniae	ST23	clb 2	iuc 1	iro 1	K1	O1	ybt 1	ICEKp10	KpVP-1	-	-	-	-	-	1	0
GCF_021497265.1	RefSeq	China	2018	0_0_429_0_4_26_0_0_0_0	Kp1	SL23	CG23	Klebsiella pneumoniae	ST1660	clb 2	iuc 1	iro 1	K1	O1	ybt 1	ICEKp10	KpVP-1 (truncated)	-	-	-	-	-	2	0
GCF_021535085.1	RefSeq	China	2020	0_0_429_0_4_0_10_0_1_0	Kp1	SL23	CG23	Klebsiella pneumoniae	ST23	clb 2	iuc 1	iro 1	K1	O1	ybt 1	ICEKp10	KpVP-1	-	-	-	-	-	2	6
GCF_021535105.1	RefSeq	China	2020	0_0_429_0_4_0_10_0_0_0	Kp1	SL23	CG23	Klebsiella pneumoniae	ST23	clb 2	iuc 1	iro 1	K1	O1	ybt 1	ICEKp10	KpVP-1 (truncated)	-	-	-	-	-	1	4
GCF_021655415.1	RefSeq	Japan	2015	0_0_429_0_88_0_0_0_0_0	Kp1	SL23	CG23	Klebsiella pneumoniae	ST23	clb 2	iuc 1	iro 1	K1	O1	ybt 1	ICEKp10	KpVP-1	-	-	-	-	-	1	0
GCF_021726855.1	RefSeq	China	2019	0_0_429_0_6_0_0_2_0_0	Kp1	SL23	CG23	Klebsiella pneumoniae	ST23	clb 2	iuc 1	iro 1	K1	O1	ybt 1	ICEKp10	KpVP-1	AA448	AI530	AA448-AI530	KPC-2	conjugative	4	2
GCF_022094395.1	RefSeq	Russia	2012	0_0_429_0_59_0_2_1_0_0	Kp1	SL23	CG23	Klebsiella pneumoniae	ST23	clb 2	iuc 1	iro 1	K1	O1	ybt 1	ICEKp10	KpVP-1	-	-	-	-	-	1	0
GCF_022213425.1	RefSeq	China	2019	0_0_429_0_6_0_0_0_0_2	Kp1	SL23	CG23	Klebsiella pneumoniae	ST23	clb 2	iuc 1	iro 1	K1	O1	ybt 1	ICEKp10	KpVP-1 (truncated)	-	-	-	NDM-1	-	1	0
GCF_022701075.1	RefSeq	India	2019	0_0_429_0_1_0_3_0_0_0	Kp1	SL23	CG23	Klebsiella pneumoniae	ST23-1LV	clb 2	iuc 1	iro 1	K1	O1	ybt 1	ICEKp10 (truncated)	KpVP-1	-	-	-	-	-	1	0
GCF_022748815.1	RefSeq	Poland	2019	0_0_429_0_42_0_1_1_0_0	Kp1	SL23	CG23	Klebsiella pneumoniae	ST23	clb 2	iuc 1	iro 1	K1	O1	ybt 1	ICEKp10	KpVP-1 (truncated)	AA621	AI868	AA621-AI868	VIM-1	conjugative	2	12
GCF_022748855.1	RefSeq	Poland	2018	0_0_429_0_4_17_0_0_0_0	Kp1	SL23	CG23	Klebsiella pneumoniae	ST23	clb 2	iuc 1	iro 1	K1	O2afg	ybt 1	ICEKp10	KpVP-1 (truncated)	AA018	AH561	AA018-AH561	KPC-2	conjugative	2	3
GCF_023062715.1	RefSeq	Belgium	2014	0_0_429_0_44_27_0_0_0_0	Kp1	SL23	CG23	Klebsiella pneumoniae	ST23	clb 2	iuc 1	iro 1	K1	O1	ybt 1	ICEKp10 (truncated)	KpVP-1	-	-	-	-	-	1	0
GCF_023062815.1	RefSeq	Belgium	2019	0_0_429_0_44_2_3_0_0_0	Kp1	SL23	CG23	Klebsiella pneumoniae	ST23	clb 2	iuc 1	iro 1	K1	O1	ybt 1	ICEKp10 (truncated)	KpVP-1	-	-	-	-	-	1	0
GCF_023062855.1	RefSeq	Belgium	2019	0_0_429_0_45_0_1_0_0_0	Kp1	SL23	CG23	Klebsiella pneumoniae	ST23	clb 2	iuc 1	iro 1	K1	O1	ybt 1	ICEKp10	KpVP-1	-	-	-	-	-	1	0
GCF_023062955.1	RefSeq	Belgium	2017	0_0_429_0_42_5_0_0_0_0	Kp1	SL23	CG23	Klebsiella pneumoniae	ST23	clb 2	iuc 1	iro 1	K1	O2afg	ybt 1	ICEKp10	-	-	-	-	-	-	1	0
GCF_023063065.1	RefSeq	Belgium	2014	0_0_429_0_140_0_0_0_0_0	Kp1	SL23	CG23	Klebsiella pneumoniae	ST23	clb 2	-	iro 1	K1	O2afg	ybt 1	ICEKp10	KpVP-1	-	-	-	-	-	2	0
GCF_023472865.1	RefSeq	China	2021	0_0_429_0_4_15_0_0_1_0	Kp1	SL23	CG23	Klebsiella pneumoniae	ST23	clb 2	iuc 1	iro 1	K1	O1	ybt 1	ICEKp10	KpVP-1	-	-	-	-	-	1	0
GCF_023573585.1	RefSeq	China	2020	0_0_429_0_4_16_0_1_0_0	Kp1	SL23	CG23	Klebsiella pneumoniae	ST23	clb 2	iuc 1	iro 1	K1	O1	ybt 1	ICEKp10	KpVP-1	-	-	-	NDM-1	-	1	0
GCF_023656405.1	RefSeq	India	2017	0_0_429_0_37_3_0_0_0_0	Kp1	SL23	CG23	Klebsiella pneumoniae	ST23	-	iuc 1	iro 1	K1	O1	-	-	KpVP-1	-	-	-	-	-	2	0
GCF_023656445.1	RefSeq	India	2017	0_0_429_0_29_1_1_0_0_0	Kp1	SL23	CG23	Klebsiella pneumoniae	ST23	clb 2 (truncated)	iuc 1	iro 1	K1	O1	ybt 1	ICEKp10 (truncated)	KpVP-1 (truncated)	-	-	-	-	-	2	0
GCF_023656475.1	RefSeq	India	2017	0_0_429_0_37_4_0_0_0_0	Kp1	SL23	CG23	Klebsiella pneumoniae	ST23	-	iuc 1	iro 1	K1	O1	-	-	KpVP-1	-	-	-	-	-	2	0
GCF_024198195.1	RefSeq	India	2020	0_0_429_0_37_5_0_0_0_0	Kp1	SL23	CG23	Klebsiella pneumoniae	ST23	-	iuc 1	iro 1	K1	O1	-	-	KpVP-1	-	-	-	-	-	2	0
GCF_024268095.1	RefSeq	Italy	2021	0_0_429_0_4_0_0_1_6_0	Kp1	SL23	CG23	Klebsiella pneumoniae	ST23	clb 2	iuc 1	iro 1	K1	O1	ybt 1	ICEKp10	KpVP-1	-	-	-	-	-	1	0
GCF_024268115.1	RefSeq	Italy	2021	0_0_429_0_4_0_0_10_0_0	Kp1	SL23	CG23	Klebsiella pneumoniae	ST23	clb 2	iuc 1	iro 1	K1	O1	ybt 1	ICEKp10	KpVP-1	-	-	-	-	-	1	0
GCF_024356465.1	RefSeq	China	2018	0_0_429_0_6_0_0_0_2_0	Kp1	SL23	CG23	Klebsiella pneumoniae	ST23	clb 2	iuc 1	iro 1	K1	O1	ybt 1	ICEKp10	KpVP-1	-	-	-	-	-	1	0
GCF_024356705.1	RefSeq	China	2018	0_0_429_0_4_0_0_1_7_0	Kp1	SL23	CG23	Klebsiella pneumoniae	ST23	clb 2	iuc 1	iro 1	K1	O1	ybt 1	ICEKp10	KpVP-1	-	-	-	-	-	2	0
GCF_024359405.1	RefSeq	China	2018	0_0_429_0_4_0_0_1_0_5	Kp1	SL23	CG23	Klebsiella pneumoniae	ST23	clb 2	iuc 1	iro 1	K1	O1	ybt 1	ICEKp10 (truncated)	KpVP-1	-	-	-	-	-	1	0
GCF_024516425.1	RefSeq	China	2019	0_0_429_0_9_0_1_1_0_0	Kp1	SL23	CG23	Klebsiella pneumoniae	ST23	clb 2	iuc 1	iro 1	K1	O1	ybt 1	ICEKp10	KpVP-1	-	-	-	-	-	3	0
GCF_024516775.1	RefSeq	China	2018	0_0_429_0_4_0_0_1_8_0	Kp1	SL23	CG23	Klebsiella pneumoniae	ST23	clb 2	iuc 1	iro 1	K1	O1	ybt 1	ICEKp10	KpVP-1	-	-	-	-	-	1	0
GCF_024517855.1	RefSeq	China	2017	0_0_429_0_4_0_0_1_9_0	Kp1	SL23	CG23	Klebsiella pneumoniae	ST23	clb 2	iuc 1	iro 1	K1	O1	ybt 1	ICEKp10	KpVP-1	-	-	-	-	-	1	0
GCF_024517935.1	RefSeq	China	2017	0_0_429_0_4_0_0_1_10_0	Kp1	SL23	CG23	Klebsiella pneumoniae	ST23	clb 2	iuc 1	iro 1	K1	O1	ybt 1	ICEKp10	KpVP-1	-	-	-	-	-	1	0
GCF_024917025.1	RefSeq	China	2022	0_0_429_0_4_0_0_1_11_0	Kp1	SL23	CG23	Klebsiella pneumoniae	ST23	clb 2	iuc 1	iro 1	K1	O1	ybt 1	ICEKp10	KpVP-1	AA448	AI530	AA448-AI530	KPC-2	conjugative	2	2
GCF_024917915.1	RefSeq	USA	2019	0_0_429_0_25_0_1_0_0_0	Kp1	SL23	CG23	Klebsiella pneumoniae	ST23	clb 2	iuc 1	iro 1	K1	O1	ybt 1	ICEKp10	KpVP-1	-	-	-	-	-	2	19
GCF_025628705.1	RefSeq	unknown	2022	0_0_429_0_44_1_7_0_0_0	Kp1	SL23	CG23	Klebsiella pneumoniae	ST23	clb 2	-	iro 1	K1	O1	ybt 1	ICEKp10	-	-	-	-	-	-	4	1
GCF_025628865.1	RefSeq	unknown	2022	0_0_429_0_44_1_10_0_0_0	Kp1	SL23	CG23	Klebsiella pneumoniae	ST23	clb 2	iuc 1	iro 1	K1	O1	ybt 1	ICEKp10	KpVP-1	-	-	-	-	-	2	1
GCF_025762655.1	RefSeq	China	2016	0_0_429_0_44_5_1_0_0_0	Kp1	SL23	CG23	Klebsiella pneumoniae	ST23	clb 2	iuc 1	iro 1	K1	O1	ybt 1	ICEKp10	KpVP-1	-	-	-	-	-	3	1
GCF_025920065.1	RefSeq	China	2017	0_0_429_0_44_2_0_1_0_0	Kp1	SL23	CG23	Klebsiella pneumoniae	ST23	clb 2	iuc 1,iuc 5 (incomplete)	iro 1	K1	O1	ybt 1	ICEKp10	KpVP-1	AA338	AI284	AA338-AI284	KPC-2	conjugative	3	14
GCF_025920085.1	RefSeq	China	2017	0_0_429_0_44_2_0_2_0_0	Kp1	SL23	CG23	Klebsiella pneumoniae	ST23	clb 2	iuc 5,iuc 1	iro 1	K1	O1	ybt 1	ICEKp10	KpVP-1	AA338	AI284	AA338-AI284	KPC-2	conjugative	4	14
GCF_026005295.1	RefSeq	Japan	2020	0_0_429_0_6_2_1_0_0_0	Kp1	SL23	CG23	Klebsiella pneumoniae	ST23	clb 2	-	iro 1	K1	O1	ybt 1	ICEKp10	KpVP-1	-	-	-	-	-	2	0
GCF_026005315.1	RefSeq	Japan	2020	0_0_429_0_6_2_2_0_0_0	Kp1	SL23	CG23	Klebsiella pneumoniae	ST23	clb 2	-	iro 1	K1	O1	ybt 1	ICEKp10	KpVP-1	-	-	-	-	-	2	0
GCF_026005335.1	RefSeq	Japan	2020	0_0_429_0_6_2_3_0_0_0	Kp1	SL23	CG23	Klebsiella pneumoniae	ST23	clb 2	-	iro 1	K1	O1	ybt 1	ICEKp10	KpVP-1	-	-	-	-	-	2	0
GCF_026156605.1	RefSeq	China	2016	0_0_429_0_1_0_0_1_0_0	Kp1	SL23	CG23	Klebsiella pneumoniae	ST23	clb 2	iuc 1	iro 1	K1	O1	ybt 1	ICEKp10	KpVP-1	-	-	-	-	-	2	0
GCF_026162805.1	RefSeq	China	2018	0_0_429_0_44_2_0_3_0_0	Kp1	SL23	CG23	Klebsiella pneumoniae	ST23	clb 2	iuc 1	iro 1	K1	O1	ybt 1	ICEKp10	KpVP-1	AA359	-	AA359	KPC-2	mobilizable	9	12
GCF_026163015.1	RefSeq	China	2018	0_0_429_0_44_2_0_4_0_0	Kp1	SL23	CG23	Klebsiella pneumoniae	ST23	clb 2	iuc 5 (incomplete),iuc 1 (incomplete)	iro 1	K1	O1	ybt 1	ICEKp10	KpVP-1 (truncated)	AA338	AI284	AA338-AI284	KPC-2	conjugative	8	13
GCF_026163125.1	RefSeq	China	2018	0_0_429_0_44_2_0_5_0_0	Kp1	SL23	CG23	Klebsiella pneumoniae	ST23	clb 2	iuc 1,iuc 5 (incomplete)	iro 1	K1	O1	ybt 1	ICEKp10	KpVP-1	AA338	AI284	AA338-AI284	KPC-2	conjugative	5	11
GCF_026163185.1	RefSeq	China	2018	0_0_429_0_44_2_0_6_0_0	Kp1	SL23	CG23	Klebsiella pneumoniae	ST23	clb 2	iuc 1,iuc 5 (incomplete)	iro 1	K1	O1	ybt 1	ICEKp10	KpVP-1	AA338	AI284	AA338-AI284	KPC-2	conjugative	5	11
GCF_026163245.1	RefSeq	China	2018	0_0_429_0_44_2_0_7_0_0	Kp1	SL23	CG23	Klebsiella pneumoniae	ST23	clb 2	iuc 5 (incomplete),iuc 1 (incomplete)	iro 1	K1	O1	ybt 1	ICEKp10	KpVP-1	AA338	AI284	AA338-AI284	KPC-2	conjugative	4	10
GCF_026192095.1	RefSeq	India	2019	0_0_429_0_1_0_0_2_0_0	Kp1	SL23	CG23	Klebsiella pneumoniae	ST23	clb 2	iuc 1	iro 1	K1	O1	ybt 1	ICEKp10	KpVP-1	-	-	-	-	-	3	0
GCF_026197355.1	RefSeq	China	2021	0_0_429_0_6_0_0_0_0_3	Kp1	SL23	CG23	Klebsiella pneumoniae	ST23	clb 2	iuc 1	iro 1	K1	O1	ybt 1	ICEKp10	KpVP-1	-	-	-	-	-	1	0
GCF_026197785.1	RefSeq	China	2021	0_0_429_0_4_0_0_1_1_0	Kp1	SL23	CG23	Klebsiella pneumoniae	ST23	clb 2	iuc 1	iro 1	K1	O1	ybt 1	ICEKp10	KpVP-1	-	-	-	-	-	1	0
GCF_026198195.1	RefSeq	China	2020	0_0_429_0_4_0_0_1_1_0	Kp1	SL23	CG23	Klebsiella pneumoniae	ST23	clb 2	iuc 1	iro 1	K1	O1	ybt 1	ICEKp10	KpVP-1	-	-	-	-	-	2	0
GCF_026198335.1	RefSeq	China	2020	0_0_429_0_9_2_2_0_0_0	Kp1	SL23	CG23	Klebsiella pneumoniae	ST23	clb 2	iuc 1	iro 1	K1	O2afg	ybt 1	ICEKp10	KpVP-1	-	-	-	-	-	3	0
GCF_026198365.1	RefSeq	China	2020	0_0_429_0_4_0_0_1_12_0	Kp1	SL23	CG23	Klebsiella pneumoniae	ST23	clb 2	iuc 1	iro 1	K1	O1	ybt 1	ICEKp10	KpVP-1	-	-	-	-	-	1	0
GCF_026198735.1	RefSeq	China	2020	0_0_429_0_4_0_0_11_0_0	Kp1	SL23	CG23	Klebsiella pneumoniae	ST23	clb 2	iuc 1	iro 1	K1	O1	ybt 1	ICEKp10	KpVP-1	-	-	-	-	-	1	0
GCF_026198755.1	RefSeq	China	2020	0_0_429_0_4_0_13_0_0_0	Kp1	SL23	CG23	Klebsiella pneumoniae	ST23	clb 2 (truncated)	iuc 1	iro 1	K1	O1	ybt 1	ICEKp10	KpVP-1	-	-	-	-	-	3	0
GCF_026198975.1	RefSeq	China	2020	0_0_429_0_4_0_0_1_1_0	Kp1	SL23	CG23	Klebsiella pneumoniae	ST23	clb 2	iuc 1	iro 1	K1	O1	ybt 1	ICEKp10 (truncated)	KpVP-1	-	-	-	-	-	2	0
GCF_026199195.1	RefSeq	China	2020	0_0_429_0_4_0_0_1_1_0	Kp1	SL23	CG23	Klebsiella pneumoniae	ST23	clb 2	iuc 1	iro 1	K1	O1	ybt 1	ICEKp10	KpVP-1	-	-	-	-	-	3	3
GCF_026229785.1	RefSeq	China	2017	0_0_429_0_6_0_0_0_3_0	Kp1	SL23	CG23	Klebsiella pneumoniae	ST23	clb 2 (incomplete)	iuc 1	iro 1	K1	O2afg	ybt 1	ICEKp10	KpVP-1	-	-	-	-	-	2	0
GCF_026623375.1	RefSeq	China	2019	0_0_429_0_4_0_0_1_13_0	Kp1	SL23	CG23	Klebsiella pneumoniae	ST23-1LV	clb 2 (truncated)	iuc 1	iro 1	K1	O1	ybt 1	ICEKp10	KpVP-1	-	-	-	-	-	1	0
GCF_026623445.1	RefSeq	China	2019	0_0_429_0_6_0_4_1_0_0	Kp1	SL23	CG23	Klebsiella pneumoniae	ST23	clb 2	iuc 1	iro 1	K1	O1	ybt 1	ICEKp10	KpVP-1	-	-	-	-	-	1	0
GCF_026623535.1	RefSeq	China	2021	0_0_429_0_9_1_0_2_0_0	Kp1	SL23	CG23	Klebsiella pneumoniae	ST23	clb 2	iuc 1	iro 1	K1	O1	ybt 1	ICEKp10	KpVP-1	-	-	-	-	-	3	0
GCF_026623545.1	RefSeq	China	2019	0_0_429_0_44_2_0_8_0_0	Kp1	SL23	CG23	Klebsiella pneumoniae	ST23	clb 2	iuc 1	iro 1	K1	O1	ybt 1	ICEKp10	KpVP-1	-	-	-	-	-	1	0
GCF_026623555.1	RefSeq	China	2021	0_0_429_0_4_15_5_0_0_0	Kp1	SL23	CG23	Klebsiella pneumoniae	ST23	clb 2	iuc 1	iro 1	K1	O1	ybt 1	ICEKp10	KpVP-1	-	-	-	-	-	1	0
GCF_026623605.1	RefSeq	China	2020	0_0_429_0_9_1_0_3_0_0	Kp1	SL23	CG23	Klebsiella pneumoniae	ST23	clb 2	iuc 1	iro 1	K1	O1	ybt 1	ICEKp10	KpVP-1	-	-	-	-	-	3	0
GCF_026623655.1	RefSeq	China	2019	0_0_429_0_4_0_0_12_0_0	Kp1	SL23	CG23	Klebsiella pneumoniae	ST23	clb 2	iuc 1	iro 1	K1	O1	ybt 1	ICEKp10	KpVP-1	-	-	-	-	-	1	0
GCF_026623705.1	RefSeq	China	2019	0_0_429_0_44_1_3_2_0_0	Kp1	SL23	CG23	Klebsiella pneumoniae	ST23	clb 2	iuc 1	iro 1	K1	O1	ybt 1	ICEKp10	KpVP-1	-	-	-	-	-	3	0
GCF_026623735.1	RefSeq	China	2019	0_0_429_0_4_0_23_0_0_0	Kp1	SL23	CG23	Klebsiella pneumoniae	ST23	clb 2	iuc 1	iro 1	K1	O1	ybt 1	ICEKp10	KpVP-1	-	-	-	-	-	2	3
GCF_026623785.1	RefSeq	China	2021	0_0_429_0_2_0_0_1_0_0	Kp1	SL23	CG23	Klebsiella pneumoniae	ST23	clb 2	iuc 1	iro 1	K1	O1	ybt 1	ICEKp10	KpVP-1	-	-	-	-	-	2	0
GCF_026623805.1	RefSeq	China	2019	0_0_429_0_4_0_0_1_14_0	Kp1	SL23	CG23	Klebsiella pneumoniae	ST23-1LV	clb 2	iuc 1	iro 1	K1	O1	ybt 1	ICEKp10	KpVP-1	-	-	-	-	-	4	0
GCF_026623815.1	RefSeq	China	2019	0_0_429_0_60_1_2_0_0_0	Kp1	SL23	CG23	Klebsiella pneumoniae	ST23	clb 2	iuc 1	iro 1	K1	O1	ybt 1	ICEKp10	KpVP-1	-	-	-	-	-	1	0
GCF_026623825.1	RefSeq	China	2021	0_0_429_0_6_0_0_0_0_4	Kp1	SL23	CG23	Klebsiella pneumoniae	ST23	clb 2	iuc 1	iro 1	K1	O1	ybt 1	ICEKp10	KpVP-1	-	-	-	-	-	2	0
GCF_026623905.1	RefSeq	China	2018	0_0_429_0_4_0_0_13_0_0	Kp1	SL23	CG23	Klebsiella pneumoniae	ST23	clb 2	iuc 1	iro 1	K1	O1	ybt 1	ICEKp10	KpVP-1	-	-	-	-	-	1	0
GCF_026624005.1	RefSeq	China	2019	0_0_429_0_44_1_3_3_0_0	Kp1	SL23	CG23	Klebsiella pneumoniae	ST23	clb 2	iuc 1	iro 1	K1	O1	ybt 1	ICEKp10	KpVP-1	-	-	-	-	-	3	0
GCF_026624445.1	RefSeq	China	2019	0_0_429_0_4_0_0_14_0_0	Kp1	SL23	CG23	Klebsiella pneumoniae	ST23	clb 2	iuc 1	iro 1	K1	O1	ybt 1	ICEKp10	KpVP-1	-	-	-	-	-	1	0
GCF_027594885.1	RefSeq	China	2017	0_0_429_0_60_1_3_0_0_0	Kp1	SL23	CG23	Klebsiella pneumoniae	ST23	clb 2	iuc 1	iro 1	K1	O1	ybt 1	ICEKp10	KpVP-1	AA448	AI530	AA448-AI530	KPC-2	conjugative	3	4
GCF_027594905.1	RefSeq	China	2017	0_0_429_0_4_34_0_0_0_0	Kp1	SL23	CG23	Klebsiella pneumoniae	ST23	clb 2	iuc 1	iro 1	K1	O1	ybt 1	ICEKp10 (truncated)	KpVP-1	AA448	AI530	AA448-AI530	KPC-2	conjugative	2	2
GCF_027594925.1	RefSeq	China	2017	0_0_429_0_85_0_0_0_0_0	Kp1	SL23	CG23	Klebsiella pneumoniae	ST23	clb 2	iuc 1	iro 1	K1	O1	ybt 1	ICEKp10	KpVP-1 (truncated)	AA552	AI757	AA552-AI757	KPC-2	conjugative	2	10
GCF_027594945.1	RefSeq	China	2017	0_0_429_0_4_0_15_0_0_0	Kp1	SL23	CG23	Klebsiella pneumoniae	ST23	clb 2	iuc 1	iro 1	K1	O1	ybt 1	ICEKp10	KpVP-1 (truncated)	AA406	AI454	AA406-AI454	KPC-2	conjugative	2	1
GCF_028737275.1	RefSeq	Japan	2022	0_0_429_0_44_11_0_2_0_0	Kp1	SL23	CG23	Klebsiella pneumoniae	ST23	clb 2 (incomplete)	iuc 1	iro 1	K1	O1	ybt 1	ICEKp10 (truncated)	KpVP-1	-	-	-	-	-	2	0
GCF_029026345.1	RefSeq	China	2022	0_0_429_0_24_0_0_0_0_0	Kp1	SL23	CG23	Klebsiella pneumoniae	ST23	-	iuc 1	iro 1,iro 3	K1	O1	ybt 2	ICEKp1	KpVP-1 (truncated),rmp 3	AC125	-	AC125	NDM-1	non-mobilizable	2	2
GCF_029193615.1	RefSeq	Chile	2022	0_0_429_0_25_0_1_1_0_0	Kp1	SL23	CG23	Klebsiella pneumoniae	ST23	clb 2	iuc 1	iro 1	K1	O1	ybt 1	ICEKp10	KpVP-1	AA018	AH561	AA018-AH561	KPC-2	conjugative	2	3
GCF_029523255.1	RefSeq	China	2018	0_0_429_0_4_14_0_0_0_0	Kp1	SL23	CG23	Klebsiella pneumoniae	ST23-1LV	clb 2	iuc 1	iro 1	K1	O1	ybt 1	ICEKp10	KpVP-1	-	-	-	-	-	2	0
GCF_029523335.1	RefSeq	China	2018	0_0_429_0_4_0_0_15_0_0	Kp1	SL23	CG23	Klebsiella pneumoniae	ST23	clb 2	iuc 1	iro 1	K1	O1	ybt 1	ICEKp10	KpVP-1	-	-	-	-	-	3	5
GCF_029523355.1	RefSeq	China	2018	0_0_429_0_1_0_1_3_0_0	Kp1	SL23	CG23	Klebsiella pneumoniae	ST23	clb 2	iuc 1	iro 1	K1	O1	ybt 1	ICEKp10	KpVP-1	AA363	AI332	AA363-AI332	KPC-2	conjugative	3	1
GCF_029523465.1	RefSeq	China	2018	0_0_429_0_4_4_0_0_0_0	Kp1	SL23	CG23	Klebsiella pneumoniae	ST23	clb 2	iuc 1	iro 1	K1	O1	ybt 1	ICEKp10	KpVP-1	-	-	-	-	-	1	0
GCF_029523575.1	RefSeq	China	2018	0_0_429_0_4_0_0_1_15_0	Kp1	SL23	CG23	Klebsiella pneumoniae	ST23	clb 2	iuc 1	iro 1	K1	O1	ybt 1	ICEKp10	KpVP-1	-	-	-	-	-	1	0
GCF_029523805.1	RefSeq	China	2020	0_0_429_0_4_0_0_1_16_0	Kp1	SL23	CG23	Klebsiella pneumoniae	ST23	clb 2	iuc 1	iro 1	K1	O1	ybt 1	ICEKp10	KpVP-1	-	-	-	-	-	1	0
GCF_029523855.1	RefSeq	China	2020	0_0_429_0_4_16_0_2_0_0	Kp1	SL23	CG23	Klebsiella pneumoniae	ST23	clb 2	iuc 1	iro 1	K1	O1	ybt 1	ICEKp10	KpVP-1	-	-	-	-	-	1	0
GCF_029523875.1	RefSeq	China	2020	0_0_429_0_1_2_2_0_0_0	Kp1	SL23	CG23	Klebsiella pneumoniae	ST23	clb 2	iuc 1	iro 1	K1	O1	ybt 1	ICEKp10	KpVP-1	-	-	-	-	-	1	0
GCF_029523955.1	RefSeq	China	2020	0_0_429_0_4_0_0_16_0_0	Kp1	SL23	CG23	Klebsiella pneumoniae	ST23	clb 2	iuc 1	iro 1	K1	O1	ybt 1	ICEKp10	KpVP-1	-	-	-	-	-	1	0
GCF_029525975.1	RefSeq	China	2019	0_0_429_0_4_0_0_1_0_6	Kp1	SL23	CG23	Klebsiella pneumoniae	ST23	clb 2	iuc 1	iro 1	K1	O1	ybt 1	ICEKp10	KpVP-1	-	-	-	-	-	1	0
GCF_029525995.1	RefSeq	China	2019	0_0_429_0_4_0_0_17_0_0	Kp1	SL23	CG23	Klebsiella pneumoniae	ST23	clb 2	iuc 1	iro 1	K1	O1	ybt 1	ICEKp10 (truncated)	KpVP-1	-	-	-	-	-	1	0
GCF_029526005.1	RefSeq	China	2019	0_0_429_0_66_0_1_0_0_0	Kp1	SL23	CG23	Klebsiella pneumoniae	ST23	clb 2	iuc 1	iro 1	K1	O1	ybt 1	ICEKp10	KpVP-1	-	-	-	-	-	1	0
GCF_029526015.1	RefSeq	China	2019	0_0_429_0_4_15_0_0_2_0	Kp1	SL23	CG23	Klebsiella pneumoniae	ST23	clb 2	iuc 1	iro 1	K1	O1	ybt 1	ICEKp10	KpVP-1	-	-	-	-	-	2	0
GCF_029526055.1	RefSeq	China	2019	0_0_429_0_1_0_0_0_4_0	Kp1	SL23	CG23	Klebsiella pneumoniae	ST23	clb 2	iuc 1	iro 1	K1	O1	ybt 1	ICEKp10	KpVP-1	-	-	-	-	-	2	0
GCF_029526095.1	RefSeq	China	2019	0_0_429_0_37_0_1_1_0_0	Kp1	SL23	CG23	Klebsiella pneumoniae	ST23	-	iuc 1	iro 1	K1	O1	-	-	KpVP-1	-	-	-	-	-	2	0
GCF_029526115.1	RefSeq	China	2019	0_0_429_0_60_1_4_0_0_0	Kp1	SL23	CG23	Klebsiella pneumoniae	ST23	clb 2	iuc 1	iro 1	K1	O1	ybt 1	ICEKp10	KpVP-1	-	-	-	-	-	1	0
GCF_029526125.1	RefSeq	China	2019	0_0_429_0_44_1_0_0_9_0	Kp1	SL23	CG23	Klebsiella pneumoniae	ST23	clb 2	iuc 1	iro 1	K1	O1	ybt 1	ICEKp10	KpVP-1	-	-	-	-	-	2	0
GCF_029526155.1	RefSeq	China	2019	0_0_429_0_4_0_0_18_0_0	Kp1	SL23	CG23	Klebsiella pneumoniae	ST23	clb 2	iuc 1	iro 1	K1	O1	ybt 1	ICEKp10	KpVP-1	-	-	-	-	-	2	0
GCF_029526305.1	RefSeq	China	2019	0_0_429_0_7_0_1_0_0_0	Kp1	SL23	CG23	Klebsiella pneumoniae	ST1660	clb 2	iuc 1	iro 1	K1	O1	ybt 1	ICEKp10	KpVP-1	-	-	-	-	-	2	4
GCF_900451655.1	RefSeq	unknown	1917-1932	0_0_429_0_12_0_0_0_0_0	Kp1	SL23	CG23	Klebsiella pneumoniae	ST3765	-	iuc 1	iro 1	K1	O1	-	-	KpVP-1 (truncated)	-	-	-	-	-	1	0
GCF_900502205.1	RefSeq	Portugal	2014	0_0_429_0_21_0_0_0_0_0	Kp1	SL23	CG23	Klebsiella pneumoniae	ST57	clb 2	iuc 1	iro 1	K1	O1	ybt 1	ICEKp10	KpVP-1	-	-	-	-	-	1	0
GCF_900508905.1	RefSeq	Turkey	2013	0_0_429_0_14_0_0_0_0_0	Kp1	SL23	CG23	Klebsiella pneumoniae	ST23	clb 2	iuc 1	iro 1	K1	O1	ybt 1	ICEKp10	KpVP-1	AA002	AH539	AA002-AH539	OXA-48	conjugative	3	1
GCF_900508915.1	RefSeq	Turkey	2013	0_0_429_0_14_0_0_0_0_0	Kp1	SL23	CG23	Klebsiella pneumoniae	ST23	clb 2	iuc 1	iro 1	K1	O1	ybt 1	ICEKp10	KpVP-1	-	-	-	-	-	2	0
GCF_900511245.1	RefSeq	Austria	2014	0_0_429_0_16_0_0_0_0_0	Kp1	SL23	CG23	Klebsiella pneumoniae	ST23	clb 2	iuc 1	iro 1	K1	O1	ybt 1	ICEKp10	KpVP-1	-	-	-	-	-	1	0
GCF_900511755.1	RefSeq	Estonia	2013	0_0_429_0_23_0_0_0_0_0	Kp1	SL23	CG23	Klebsiella pneumoniae	ST23	-	iuc 1	iro 1	K1	O1	-	-	KpVP-1	-	-	-	-	-	2	0
GCF_900515115.1	RefSeq	Italy	2014	0_0_429_0_25_0_0_0_0_0	Kp1	SL23	CG23	Klebsiella pneumoniae	ST23	clb 3	iuc 1	iro 1	K1	O1	ybt 1	ICEKp10	KpVP-1	-	-	-	-	-	1	0
GCF_903815575.1	RefSeq	France	2011	0_0_429_0_5_0_2_0_0_0	Kp1	SL23	CG23	Klebsiella pneumoniae	ST23	clb 2	iuc 1	iro 1	K1	O1	ybt 1	ICEKp10	-	-	-	-	-	-	1	0
GCF_903815625.1	RefSeq	France	2013	0_0_429_0_42_4_0_0_0_0	Kp1	SL23	CG23	Klebsiella pneumoniae	ST23	clb 2	iuc 1	iro 1	K1	O1	ybt 1	ICEKp10	KpVP-1	-	-	-	-	-	1	0
GCF_032253935.1	VA585-22	Chile	2022	0_0_429_0_28_0_0_1_1_0	Kp1	SL23	CG23	Klebsiella pneumoniae	ST23	clb 2	iuc 1	iro 1	K1	O1	ybt 1	ICEKp10	KpVP-1 (truncated)	AA552	AI756	AA552-AI756	KPC-2;VIM-1	conjugative	2	7
